# Supplementary material for: The Bacteroidetes Q-rule and glutaminyl cyclase activity increase the stability of extracytoplasmic proteins
Source: mBio. 2023 Sep 26;14(5):e00980-23. doi: 10.1128/mbio.00980-23 (PMC10653852; doi:10.1128/mbio.00980-23)
Supplement: Table S4 — Results from mass spectrometry. [file mbio.00980-23-s0003.xlsx]

## Sheet: MDM
Table S4. The table presents data obtained by MS analysis aiming to identify N-terminal pyro-Glu residues in P. gingivalis different mutant strains (nsed- NsQCstrep, pedg- PedgQCstrep, DN- QCmD126A; CM1, CM2, CM3- represents three replicates). The grey rows mark proteins in which the modified Glu residue is the one exposed after SPI cleavage.
Locus_tag	Accession Nr	Name	Mass kDa	2021-09-06 pGlu triplicates
				Sample name	Score	Matches	Significant Matches	Sequences	Significant Sequences	Coverage %	Unique Peptides	Query #	RT (sec)	RT Interval	m/z	Mr(expt)	Mr(calc)	Charge	ppm	Miss cleavage sites	Score	Expect	Start	End	Duplicates	Peptide Sequences	Modifications	Modification Position
CF003_RS15330	WP_004585564.1	30S ribosomal protein S1 [Porphyromonas gingivalis]	67.481	20210825_W83_nsed_CM2_5xmere.mgf	333	13	13	12	12	18.4	12	7099			825.878	1649.74	1649.74	2	0.66	0	57	8.8e-06	283	296	1	K.QLMPHPWDALDSEL.K	Gln->pyro-Glu (N-term Q); Oxidation (M)	282
												4590			597.791	1193.57	1193.57	2	0.15	0	40	0.00045	566	578	1	K.EAAAEAANPAQAV.E	Glu->pyro-Glu (N-term E)	565
				20210825_W83_pedg_CM1_5xmere.mgf	436	12	12	11	11	22.2	11	6504			825.878	1649.74	1649.74	2	1.02	0	50	4.7e-05	283	296	1	K.QLMPHPWDALDSEL.K	Gln->pyro-Glu (N-term Q); Oxidation (M)	282
CF003_RS13960	WP_005873621.1	4-hydroxybutyrate CoA-transferase [Porphyromonas gingivalis]	47.725	20210825_W83_CM2_5xmere.mgf	42	1	1	1	1	3.2	1	6884			811.886	1621.76	1621.76	2	0.59	0	42	0.00011	159	172	1	R.QMPYVHGDNLIHIS.K	Gln->pyro-Glu (N-term Q); Oxidation (M)	158
				20210825_W83_CM3_5xmere.mgf	98	4	4	4	4	12.8	4	6580			811.886	1621.76	1621.76	2	0.71	0	53	1e-05	159	172	1	R.QMPYVHGDNLIHIS.K	Gln->pyro-Glu (N-term Q); Oxidation (M)	158
				20210825_W83_DN_CM1_5xmere.mgf	196	7	7	6	6	15.1	6	6830			811.887	1621.76	1621.76	2	2.19	0	42	0.00013	159	172	1	R.QMPYVHGDNLIHIS.K	Gln->pyro-Glu (N-term Q); Oxidation (M)	158
				20210825_W83_DN_CM2_5xmere.mgf	50	1	1	1	1	3.2	1	6590			811.886	1621.76	1621.76	2	1.21	0	50	7.2e-05	159	172	1	R.QMPYVHGDNLIHIS.K	Gln->pyro-Glu (N-term Q); Oxidation (M)	158
				20210825_W83_pedg_CM1_5xmere.mgf	56	2	2	2	2	7.4	2	6404			811.886	1621.76	1621.76	2	1.21	0	35	0.00055	159	172	1	R.QMPYVHGDNLIHIS.K	Gln->pyro-Glu (N-term Q); Oxidation (M)	158
				20210825_W83_pedg_CM3_5xmere.mgf	137	4	4	4	4	11.8	4	6948			811.886	1621.76	1621.76	2	1.58	0	42	0.00011	159	172	1	R.QMPYVHGDNLIHIS.K	Gln->pyro-Glu (N-term Q); Oxidation (M)	158
CF003_RS18070	WP_005874565.1	aminomethyltransferase [Porphyromonas gingivalis]	40.536	20210825_W83_pedg_CM3_5xmere.mgf	149	4	4	3	3	13.5	3	9560			870.766	2609.28	2609.28	3	0.6	0	60	5.4e-06	125	149	1	R.QQNTMGAILENASDNIAQLAVQGPK.A	Gln->pyro-Glu (N-term Q); Oxidation (M)	124
CF003_RS15500	WP_005874741.1	anaerobic ribonucleoside triphosphate reductase [Porphyromonas gingivalis]	90.43	20210825_W83_DN_CM1_5xmere.mgf	196	6	6	6	6	11.4	6	5725			699.86	1397.71	1397.7	2	1.01	0	52	5.4e-05	259	271	1	R.QPTNTDLSTTLPK.A	Gln->pyro-Glu (N-term Q)	258
				20210825_W83_DN_CM2_5xmere.mgf	156	5	5	4	4	6.4	4	5523			699.86	1397.7	1397.7	2	0.72	0	42	0.00045	259	271	1	R.QPTNTDLSTTLPK.A	Gln->pyro-Glu (N-term Q)	258
				20210825_W83_pedg_CM1_5xmere.mgf	161	6	6	6	6	8.4	6	5394			699.86	1397.7	1397.7	2	0.72	0	71	5.3e-07	259	271	1	R.QPTNTDLSTTLPK.A	Gln->pyro-Glu (N-term Q)	258
CF003_RS13310	WP_004585089.1	ATPase AAA [Porphyromonas gingivalis]	46.466	20210825_W83_nsed_CM2_5xmere.mgf	33	1	1	1	1	3.1	1	5423			650.843	1299.67	1299.67	2	1.04	0	33	0.0043	88	99	1	K.QGGEVLLLDQVF.K	Gln->pyro-Glu (N-term Q)	87
CF003_RS18980	WP_005875392.1	class I fructose-bisphosphate aldolase [Porphyromonas gingivalis]	33.08	20210825_W83_CM2_5xmere.mgf	203	9	9	8	8	36.9	8	7202			850.419	1698.82	1698.82	2	1	0	52	2.7e-05	11	28	1	R.QAPGFVGALDQSGGSTPK.A	Gln->pyro-Glu (N-term Q)	10
				20210825_W83_DN_CM1_5xmere.mgf	303	10	10	10	10	37.9	10	7120			850.419	1698.82	1698.82	2	1.12	0	80	3.3e-08	11	28	1	R.QAPGFVGALDQSGGSTPK.A	Gln->pyro-Glu (N-term Q)	10
				20210825_W83_DN_CM3_5xmere.mgf	309	10	10	10	10	42	10	7037			850.418	1698.82	1698.82	2	0.29	0	79	6.9e-08	11	28	1	R.QAPGFVGALDQSGGSTPK.A	Gln->pyro-Glu (N-term Q)	10
				20210825_W83_nsed_CM3_5xmere.mgf	317	11	11	8	8	35.5	8	6721			850.418	1698.82	1698.82	2	0.41	0	57	4.6e-06	11	28	1	R.QAPGFVGALDQSGGSTPK.A	Gln->pyro-Glu (N-term Q)	10
				20210825_W83_pedg_CM1_5xmere.mgf	265	8	8	6	6	27.6	6	6695			850.418	1698.82	1698.82	2	0.41	0	73	1.3e-07	11	28	1	R.QAPGFVGALDQSGGSTPK.A	Gln->pyro-Glu (N-term Q)	10
				20210825_W83_pedg_CM3_5xmere.mgf	295	11	11	8	8	31.7	8	7268			850.418	1698.82	1698.82	2	0.65	0	77	6.2e-08	11	28	1	R.QAPGFVGALDQSGGSTPK.A	Gln->pyro-Glu (N-term Q)	10
CF003_RS13375	WP_005874028.1	dipeptidase [Porphyromonas gingivalis]	50.803	20210825_W83_DN_CM2_5xmere.mgf	89	3	3	2	2	4.9	2	4813			639.29	1276.57	1276.56	2	1.01	0	47	9.6e-05	258	268	1	R.QMIAQVPFSEE.K	Gln->pyro-Glu (N-term Q); Oxidation (M)	257
				20210825_W83_DN_CM3_5xmere.mgf	161	4	4	3	3	9.5	3	4916			639.29	1276.57	1276.56	2	0.38	0	45	0.00016	258	268	1	R.QMIAQVPFSEE.K	Gln->pyro-Glu (N-term Q); Oxidation (M)	257
				20210825_W83_pedg_CM1_5xmere.mgf	176	5	5	3	3	9.5	3	4711			639.29	1276.57	1276.56	2	1.32	0	49	6.1e-05	258	268	1	R.QMIAQVPFSEE.K	Gln->pyro-Glu (N-term Q); Oxidation (M)	257
CF003_RS12705	WP_004584941.1	DNA helicase RecQ [Porphyromonas gingivalis]	82.324	20210825_W83_pedg_CM1_5xmere.mgf	82	3	3	3	3	5	3	5376			698.409	1394.8	1394.8	2	1.71	0	33	0.0015	410	422	1	K.ELLLNVLETVSAL.K	Glu->pyro-Glu (N-term E)	409
CF003_RS20855	WP_005873467.1	DUF2723 domain-containing protein [Porphyromonas gingivalis]	123.69	20210825_W83_DN_CM1_5xmere.mgf	126	5	5	5	5	5.6	5	4711			621.804	1241.59	1241.59	2	0.67	0	28	0.0037	748	758	1	K.QQAYQSDPLPL.K	Gln->pyro-Glu (N-term Q)	747
				20210825_W83_pedg_CM1_5xmere.mgf	250	10	10	9	9	11.1	9	4455			621.803	1241.59	1241.59	2	0.46	0	33	0.0021	748	758	1	K.QQAYQSDPLPL.K	Gln->pyro-Glu (N-term Q)	747
				20210825_W83_pedg_CM2_5xmere.mgf	206	8	8	8	8	9.9	8	4483			621.804	1241.59	1241.59	2	0.99	0	32	0.0021	748	758	1	K.QQAYQSDPLPL.K	Gln->pyro-Glu (N-term Q)	747
CF003_RS19145	WP_010956404.1	DUF3078 domain-containing protein [Porphyromonas gingivalis]	32.308	20210825_W83_CM1_5xmere.mgf	38	2	2	2	2	6.8	2	4028			572.76	1143.51	1143.5	2	1.45	0	35	0.0013	21	31	1	A.QEANTASDTPK.K	Gln->pyro-Glu (N-term Q)	20
				20210825_W83_CM2_5xmere.mgf	55	1	1	1	1	3.7	1	3918			572.761	1143.51	1143.5	2	2.67	0	55	1.4e-05	21	31	1	A.QEANTASDTPK.K	Gln->pyro-Glu (N-term Q)	20
				20210825_W83_DN_CM1_5xmere.mgf	44	1	1	1	1	3.7	1	3843			572.761	1143.51	1143.5	2	3.02	0	44	0.00016	21	31	1	A.QEANTASDTPK.K	Gln->pyro-Glu (N-term Q)	20
				20210825_W83_DN_CM2_5xmere.mgf	61	2	2	2	2	7.1	2	3757			572.761	1143.51	1143.5	2	2.67	0	53	2.3e-05	21	31	1	A.QEANTASDTPK.K	Gln->pyro-Glu (N-term Q)	20
				20210825_W83_DN_CM3_5xmere.mgf	53	1	1	1	1	3.7	1	3851			572.76	1143.51	1143.5	2	1.8	0	53	2.1e-05	21	31	1	A.QEANTASDTPK.K	Gln->pyro-Glu (N-term Q)	20
				20210825_W83_nsed_CM3_5xmere.mgf	47	1	1	1	1	3.7	1	3658			572.76	1143.51	1143.5	2	1.8	0	47	0.0001	21	31	1	A.QEANTASDTPK.K	Gln->pyro-Glu (N-term Q)	20
CF003_RS16330	WP_005873659.1	electron transfer flavoprotein subunit beta/FixA family protein [Porphyromonas gingivalis]	28.704	20210825_W83_CM1_5xmere.mgf	78	4	4	3	3	16.1	3	5982			719.377	1436.74	1436.74	2	0.45	1	38	0.0003	9	21	1	K.QVPDTTEIKLDPV.K	Gln->pyro-Glu (N-term Q)	8
				20210825_W83_DN_CM1_5xmere.mgf	60	3	3	2	2	8	2	5944			719.377	1436.74	1436.74	2	0.17	1	47	0.00016	9	21	1	K.QVPDTTEIKLDPV.K	Gln->pyro-Glu (N-term Q)	8
				20210825_W83_DN_CM2_5xmere.mgf	122	4	4	3	3	15.7	3	5734			719.377	1436.74	1436.74	2	0.73	1	56	2.3e-05	9	21	1	K.QVPDTTEIKLDPV.K	Gln->pyro-Glu (N-term Q)	8
				20210825_W83_DN_CM3_5xmere.mgf	198	5	5	4	4	16.5	4	5832			719.378	1436.74	1436.74	2	0.52	1	52	3.8e-05	9	21	1	K.QVPDTTEIKLDPV.K	Gln->pyro-Glu (N-term Q)	8
				20210825_W83_nsed_CM3_5xmere.mgf	123	4	4	3	3	15.7	3	5589			719.377	1436.74	1436.74	2	0.24	1	46	0.0002	9	21	1	K.QVPDTTEIKLDPV.K	Gln->pyro-Glu (N-term Q)	8
CF003_RS17010	WP_005875193.1	elongation factor G [Porphyromonas gingivalis]	80.631	20210825_W83_DN_CM2_5xmere.mgf	329	11	11	10	10	22.1	10	9380			1493.71	2985.41	2985.4	2	2.34	0	37	0.00087	491	518	1	K.QSGGAGQFGEVHLIVEPYSDDKPLPESF.K	Gln->pyro-Glu (N-term Q)	490
CF003_RS15380	WP_004585574.1	ferritin [Porphyromonas gingivalis]	18.573	20210825_W83_CM3_5xmere.mgf	54	2	2	2	2	16.3	2	8205			1074.93	2147.84	2147.84	2	1.45	0	43	5.1e-05	47	63	1	K.QSLEEMEHAYDMMDYLL.K	Gln->pyro-Glu (N-term Q); 3 Oxidation (M)	46
				20210825_W83_DN_CM1_5xmere.mgf	101	6	6	4	4	30	4	8385			1074.93	2147.84	2147.84	2	2.56	0	39	0.00014	47	63	1	K.QSLEEMEHAYDMMDYLL.K	Gln->pyro-Glu (N-term Q); 3 Oxidation (M)	46
				20210825_W83_DN_CM2_5xmere.mgf	89	5	5	3	3	20.6	3	8238			1074.93	2147.84	2147.84	2	2.1	0	49	1.3e-05	47	63	2	K.QSLEEMEHAYDMMDYLL.K	Gln->pyro-Glu (N-term Q); 3 Oxidation (M)	46
				20210825_W83_DN_CM3_5xmere.mgf	110	4	4	3	3	24.4	3	8469			1074.93	2147.84	2147.84	2	1.17	0	28	0.0017	47	63	1	K.QSLEEMEHAYDMMDYLL.K	Gln->pyro-Glu (N-term Q); 3 Oxidation (M)	46
				20210825_W83_nsed_CM2_5xmere.mgf	86	3	3	3	3	20.6	3	8540			1074.93	2147.84	2147.84	2	1.07	0	63	4.8e-07	47	63	1	K.QSLEEMEHAYDMMDYLL.K	Gln->pyro-Glu (N-term Q); 3 Oxidation (M)	46
				20210825_W83_nsed_CM3_5xmere.mgf	88	5	5	3	3	20.6	3	8191			1074.93	2147.84	2147.84	2	1.07	0	46	2.5e-05	47	63	2	K.QSLEEMEHAYDMMDYLL.K	Gln->pyro-Glu (N-term Q); 3 Oxidation (M)	46
				20210825_W83_pedg_CM1_5xmere.mgf	103	6	6	3	3	20.6	3	8116			1074.93	2147.84	2147.84	2	0.79	0	60	9.6e-07	47	63	1	K.QSLEEMEHAYDMMDYLL.K	Gln->pyro-Glu (N-term Q); 3 Oxidation (M)	46
				20210825_W83_pedg_CM3_5xmere.mgf	95	4	4	3	3	20.6	3	8707			1074.93	2147.84	2147.84	2	0.61	0	69	1.3e-07	47	63	1	K.QSLEEMEHAYDMMDYLL.K	Gln->pyro-Glu (N-term Q); 3 Oxidation (M)	46
CF003_RS13095	WP_010956050.1	gingipain R2 [Porphyromonas gingivalis]	81.315	20210825_W83_CM1_5xmere.mgf	1456	52	52	34	34	32.5	9	8447			1103.02	2204.03	2204.03	2	0.95	1	67	1.2e-06	290	308	1	K.QEYEKEGNDLTYVLLVGDH.K	Gln->pyro-Glu (N-term Q)	289
												4031			572.786	1143.56	1143.56	2	1.23	0	62	4.8e-06	458	467	1	K.QLTNSNQLPF.I	Gln->pyro-Glu (N-term Q)	457
				20210825_W83_CM2_5xmere.mgf	1540	48	48	32	32	40.2	9	8902			1103.02	2204.03	2204.03	2	0.59	1	74	1.3e-07	290	308	1	K.QEYEKEGNDLTYVLLVGDH.K	Gln->pyro-Glu (N-term Q)	289
												7163			845.428	1688.84	1688.84	2	0.62	0	39	0.00061	458	472	1	K.QLTNSNQLPFIFDVA.C	Gln->pyro-Glu (N-term Q)	457
				20210825_W83_CM3_5xmere.mgf	1717	52	52	35	35	37.5	8	8344			1103.02	2204.03	2204.03	2	1.14	1	94	2.6e-09	290	308	1	K.QEYEKEGNDLTYVLLVGDH.K	Gln->pyro-Glu (N-term Q)	289
												6834			845.428	1688.84	1688.84	2	0.86	0	39	0.001	458	472	1	K.QLTNSNQLPFIFDVA.C	Gln->pyro-Glu (N-term Q)	457
				20210825_W83_DN_CM1_5xmere.mgf	1531	47	47	36	36	37.8	12	8518			1103.02	2204.03	2204.03	2	1.14	1	58	4.9e-06	290	308	1	K.QEYEKEGNDLTYVLLVGDH.K	Gln->pyro-Glu (N-term Q)	289
												3847			572.786	1143.56	1143.56	2	1.75	0	52	4.6e-05	458	467	2	K.QLTNSNQLPF.I	Gln->pyro-Glu (N-term Q)	457
				20210825_W83_DN_CM3_5xmere.mgf	1338	42	42	29	29	38.6	9	8616			1103.02	2204.03	2204.03	2	0.68	1	76	6.9e-08	290	308	1	K.QEYEKEGNDLTYVLLVGDH.K	Gln->pyro-Glu (N-term Q)	289
				20210825_W83_nsed_CM1_5xmere.mgf	1686	53	53	41	41	42.3	13	8470			1103.02	2204.03	2204.03	2	0.68	1	80	6.9e-08	290	308	1	K.QEYEKEGNDLTYVLLVGDH.K	Gln->pyro-Glu (N-term Q)	289
				20210825_W83_nsed_CM2_5xmere.mgf	1453	53	53	31	31	33.4	12	8667			1103.02	2204.03	2204.03	2	0.41	1	59	8.4e-06	290	308	1	K.QEYEKEGNDLTYVLLVGDH.K	Gln->pyro-Glu (N-term Q)	289
				20210825_W83_nsed_CM3_5xmere.mgf	1584	49	49	34	34	38	9	8331			1103.02	2204.03	2204.03	2	0.95	1	80	6.1e-08	290	308	1	K.QEYEKEGNDLTYVLLVGDH.K	Gln->pyro-Glu (N-term Q)	289
												6683			845.429	1688.84	1688.84	2	1.45	0	32	0.0048	458	472	1	K.QLTNSNQLPFIFDVA.C	Gln->pyro-Glu (N-term Q)	457
				20210825_W83_pedg_CM1_5xmere.mgf	1257	36	36	26	26	32.2	7	8271			1103.02	2204.03	2204.03	2	0.59	1	86	1.6e-08	290	308	1	K.QEYEKEGNDLTYVLLVGDH.K	Gln->pyro-Glu (N-term Q)	289
												3670			572.785	1143.56	1143.56	2	0.35	0	52	4.9e-05	458	467	1	K.QLTNSNQLPF.I	Gln->pyro-Glu (N-term Q)	457
				20210825_W83_pedg_CM2_5xmere.mgf	1105	38	38	27	27	33	7	3687			572.785	1143.56	1143.56	2	0.17	0	56	2e-05	458	467	1	K.QLTNSNQLPF.I	Gln->pyro-Glu (N-term Q)	457
				20210825_W83_pedg_CM3_5xmere.mgf	1358	40	40	29	29	37.4	10	4003			572.785	1143.56	1143.56	2	0.35	0	62	5e-06	458	467	1	K.QLTNSNQLPF.I	Gln->pyro-Glu (N-term Q)	457
CF003_RS15640	WP_005874408.1	hypothetical protein [Porphyromonas gingivalis]	80.145	20210825_W83_nsed_CM2_5xmere.mgf	32	1	1	1	1	3	1	8459			1053.08	2104.14	2104.13	2	2.61	0	32	0.0026	679	699	1	K.QAVGSPISVLPILEAVDEALT.K	Gln->pyro-Glu (N-term Q)	678
CF003_RS12110	WP_004584764.1	hypothetical protein [Porphyromonas gingivalis]	56.208	20210825_W83_CM2_5xmere.mgf	121	5	5	4	4	7.1	4	5423			669.282	1336.55	1336.55	2	0.27	0	50	1.9e-05	411	421	1	K.QMSDINPELEY.K	Gln->pyro-Glu (N-term Q); Oxidation (M)	410
				20210825_W83_CM3_5xmere.mgf	117	4	4	4	4	9	4	5320			669.282	1336.55	1336.55	2	0.42	0	38	0.00027	411	421	1	K.QMSDINPELEY.K	Gln->pyro-Glu (N-term Q); Oxidation (M)	410
				20210825_W83_nsed_CM2_5xmere.mgf	105	5	5	5	5	10.8	5	5644			669.282	1336.55	1336.55	2	0.18	0	37	0.00036	411	421	1	K.QMSDINPELEY.K	Gln->pyro-Glu (N-term Q); Oxidation (M)	410
				20210825_W83_pedg_CM1_5xmere.mgf	174	3	3	3	3	5.7	3	5056			669.282	1336.55	1336.55	2	0.57	0	68	2.9e-07	411	421	1	K.QMSDINPELEY.K	Gln->pyro-Glu (N-term Q); Oxidation (M)	410
				20210825_W83_pedg_CM2_5xmere.mgf	153	6	6	4	4	7.1	4	5075			669.283	1336.55	1336.55	2	1.92	0	29	0.0025	411	421	1	K.QMSDINPELEY.K	Gln->pyro-Glu (N-term Q); Oxidation (M)	410
CF003_RS13885	WP_005873609.1	indolepyruvate ferredoxin oxidoreductase [Porphyromonas gingivalis]	59.148	20210825_W83_DN_CM1_5xmere.mgf	198	5	5	5	5	11.4	5	8407			1078.09	2154.16	2154.16	2	2.42	0	64	1.5e-06	4	25	1	K.QLLLGVEAIAQAALDAGISGVY.A	Gln->pyro-Glu (N-term Q)	3
												248			389.247	776.48	776.48	2	0.04	0	31	0.0021	484	490	1	R.ELLPVPK.N	Glu->pyro-Glu (N-term E)	483
				20210825_W83_DN_CM2_5xmere.mgf	135	4	4	4	4	7.9	4	225			389.248	776.48	776.48	2	1.07	0	31	0.0019	484	490	1	R.ELLPVPK.N	Glu->pyro-Glu (N-term E)	483
				20210825_W83_pedg_CM1_5xmere.mgf	149	6	6	6	6	13.3	6	8135			1078.09	2154.16	2154.16	2	2.24	0	57	6.4e-06	4	25	1	K.QLLLGVEAIAQAALDAGISGVY.A	Gln->pyro-Glu (N-term Q)	3
				20210825_W83_pedg_CM2_5xmere.mgf	151	4	4	4	4	7.9	4	216			389.247	776.48	776.48	2	0.04	0	37	0.00053	484	490	1	R.ELLPVPK.N	Glu->pyro-Glu (N-term E)	483
				20210825_W83_pedg_CM3_5xmere.mgf	283	10	10	8	8	18.7	8	252			389.248	776.48	776.48	2	1.07	0	37	0.00051	484	490	2	R.ELLPVPK.N	Glu->pyro-Glu (N-term E)	483
CF003_RS21130	WP_005874288.1	M48 family peptidase [Porphyromonas gingivalis]	28.916	20210825_W83_CM1_5xmere.mgf	118	4	4	2	2	7.9	2	4220			583.727	1165.44	1165.44	2	1.08	0	50	9.9e-06	82	92	2	K.QNGLGDMASQM.K	Gln->pyro-Glu (N-term Q); 2 Oxidation (M)	81
				20210825_W83_CM2_5xmere.mgf	74	3	3	2	2	7.9	2	4072			583.727	1165.44	1165.44	2	0.91	0	49	1.4e-05	82	92	1	K.QNGLGDMASQM.K	Gln->pyro-Glu (N-term Q); 2 Oxidation (M)	81
				20210825_W83_CM3_5xmere.mgf	96	4	4	2	2	7.9	2	4056			583.727	1165.44	1165.44	2	1.08	0	40	9.9e-05	82	92	2	K.QNGLGDMASQM.K	Gln->pyro-Glu (N-term Q); 2 Oxidation (M)	81
				20210825_W83_DN_CM1_5xmere.mgf	129	6	6	5	5	23	5	4041			583.727	1165.44	1165.44	2	1.77	0	55	2.9e-06	82	92	2	K.QNGLGDMASQM.K	Gln->pyro-Glu (N-term Q); 2 Oxidation (M)	81
				20210825_W83_DN_CM2_5xmere.mgf	106	5	5	3	3	11.3	3	3957			583.727	1165.44	1165.44	2	1.77	0	51	7.8e-06	82	92	3	K.QNGLGDMASQM.K	Gln->pyro-Glu (N-term Q); 2 Oxidation (M)	81
				20210825_W83_DN_CM3_5xmere.mgf	110	5	5	4	4	15.1	4	4042			583.727	1165.44	1165.44	2	1.08	0	49	1.1e-05	82	92	1	K.QNGLGDMASQM.K	Gln->pyro-Glu (N-term Q); 2 Oxidation (M)	81
				20210825_W83_nsed_CM1_5xmere.mgf	126	7	7	4	4	15.1	4	4111			583.727	1165.44	1165.44	2	1.42	0	48	1.7e-05	82	92	3	K.QNGLGDMASQM.K	Gln->pyro-Glu (N-term Q); 2 Oxidation (M)	81
				20210825_W83_nsed_CM3_5xmere.mgf	70	4	4	3	3	11.3	3	3825			583.727	1165.44	1165.44	2	1.6	0	23	0.0046	82	92	1	K.QNGLGDMASQM.K	Gln->pyro-Glu (N-term Q); 2 Oxidation (M)	81
				20210825_W83_pedg_CM1_5xmere.mgf	163	7	7	3	3	11.3	3	3849			583.728	1165.44	1165.44	2	2.45	0	49	1.4e-05	82	92	3	K.QNGLGDMASQM.K	Gln->pyro-Glu (N-term Q); 2 Oxidation (M)	81
				20210825_W83_pedg_CM2_5xmere.mgf	64	2	2	2	2	7.9	2	3859			583.727	1165.44	1165.44	2	1.77	0	53	4.9e-06	82	92	1	K.QNGLGDMASQM.K	Gln->pyro-Glu (N-term Q); 2 Oxidation (M)	81
				20210825_W83_pedg_CM3_5xmere.mgf	66	4	4	3	3	15.8	3	4212			583.728	1165.44	1165.44	2	3.66	0	25	0.003	82	92	1	K.QNGLGDMASQM.K	Gln->pyro-Glu (N-term Q); 2 Oxidation (M)	81
CF003_RS11685	WP_004583835.1	membrane protein [Porphyromonas gingivalis]	18.855	20210825_W83_pedg_CM1_5xmere.mgf	103	3	3	2	2	11	2	4004			592.309	1182.6	1182.6	2	0.27	0	41	0.00062	109	118	1	R.QQQLFAPIQQ.K	Gln->pyro-Glu (N-term Q)	108
CF003_RS12605	WP_010956001.1	MULTISPECIES: 50S ribosomal protein L7/L12 [Porphyromonas]	12.736	20210825_W83_CM2_5xmere.mgf	412	12	12	10	10	67.2	10	875			422.226	842.438	842.438	2	0.34	0	36	0.0013	18	25	1	K.EVSELATI.L	Glu->pyro-Glu (N-term E)	17
				20210825_W83_DN_CM3_5xmere.mgf	700	21	21	14	14	67.2	14	872			422.227	842.439	842.438	2	0.13	0	33	0.0024	18	25	1	K.EVSELATI.L	Glu->pyro-Glu (N-term E)	17
				20210825_W83_nsed_CM2_5xmere.mgf	416	13	13	10	10	67.2	10	946			422.227	842.439	842.438	2	0.13	0	33	0.002	18	25	1	K.EVSELATI.L	Glu->pyro-Glu (N-term E)	17
CF003_RS19030	WP_004584733.1	MULTISPECIES: acyl carrier protein [Porphyromonas]	8.779	20210825_W83_nsed_CM2_5xmere.mgf	120	3	3	3	3	43.6	3	9206			1275.04	2548.07	2548.06	2	1.14	0	36	0.00024	26	48	1	R.EASFSNDLGADSLDTVELMMNFE.K	Glu->pyro-Glu (N-term E); 2 Oxidation (M)	25
CF003_RS13630	WP_004585168.1	MULTISPECIES: peroxiredoxin [Porphyromonas]	21.292	20210825_W83_CM1_5xmere.mgf	289	9	9	6	6	34	6	8028			1010.93	2019.85	2019.85	2	1.43	0	61	9.8e-07	64	80	1	K.QLGVEVYSCSCDTHFVH.K	Gln->pyro-Glu (N-term Q)	63
				20210825_W83_CM2_5xmere.mgf	197	7	7	5	5	34	5	8379			1010.93	2019.85	2019.85	2	0.74	0	69	1.7e-07	64	80	1	K.QLGVEVYSCSCDTHFVH.K	Gln->pyro-Glu (N-term Q)	63
				20210825_W83_CM3_5xmere.mgf	165	6	6	4	4	25.5	4	7862			1010.93	2019.85	2019.85	2	0.74	0	57	2.9e-06	64	80	1	K.QLGVEVYSCSCDTHFVH.K	Gln->pyro-Glu (N-term Q)	63
				20210825_W83_DN_CM1_5xmere.mgf	203	7	7	6	6	34	6	8060			1010.93	2019.85	2019.85	2	2.42	0	68	2.5e-07	64	80	1	K.QLGVEVYSCSCDTHFVH.K	Gln->pyro-Glu (N-term Q)	63
				20210825_W83_DN_CM3_5xmere.mgf	140	5	5	3	3	15.4	3	8093			1010.93	2019.85	2019.85	2	1.04	0	62	8.5e-07	64	80	1	K.QLGVEVYSCSCDTHFVH.K	Gln->pyro-Glu (N-term Q)	63
				20210825_W83_pedg_CM1_5xmere.mgf	135	4	4	4	4	20.2	4	7761			1010.93	2019.85	2019.85	2	0.44	0	67	2.4e-07	64	80	1	K.QLGVEVYSCSCDTHFVH.K	Gln->pyro-Glu (N-term Q)	63
				20210825_W83_pedg_CM3_5xmere.mgf	248	9	9	6	6	30.9	6	8355			1010.93	2019.85	2019.85	2	0.94	0	64	5.5e-07	64	80	1	K.QLGVEVYSCSCDTHFVH.K	Gln->pyro-Glu (N-term Q)	63
CF003_RS15165	WP_004585530.1	NAD(P)(+) transhydrogenase (Re/Si-specific) subunit alpha [Porphyromonas gingivalis]	41.501	20210825_W83_pedg_CM1_5xmere.mgf	242	10	10	8	8	32.2	8	5146			676.384	1350.75	1350.75	2	2.16	0	53	2.4e-05	118	130	1	K.QGVISLTLDGIPR.I	Gln->pyro-Glu (N-term Q)	117
CF003_RS13980	WP_005873612.1	outer membrane protein 41 [Porphyromonas gingivalis]	43.511	20210825_W83_pedg_CM1_5xmere.mgf	294	14	14	12	12	39.6	12	9413			1003.15	3006.42	3006.42	3	0.9	1	39	0.00055	319	345	1	K.ETNEPITVVGYADPTGNTQYNEKLSER.R	Glu->pyro-Glu (N-term E)	318
				20210825_W83_pedg_CM3_5xmere.mgf	279	13	13	12	12	28.1	12	9994			1003.15	3006.43	3006.42	3	1.5	1	39	0.00061	319	345	1	K.ETNEPITVVGYADPTGNTQYNEKLSER.R	Glu->pyro-Glu (N-term E)	318
CF003_RS14110	WP_004585280.1	PEGA domain-containing protein [Porphyromonas gingivalis]	14.301	20210825_W83_DN_CM2_5xmere.mgf	91	3	3	3	3	24	3	8483			1129.51	2257	2257	2	3.15	0	29	0.0042	28	48	1	K.QTHAVEMVSNPQGAEVYINGD.K	Gln->pyro-Glu (N-term Q); Oxidation (M)	27
CF003_RS19390	WP_043876454.1	peptidase C25 [Porphyromonas gingivalis]	188.726	20210825_W83_CM1_5xmere.mgf	2509	87	87	66	66	40.1	33	8812			1213.6	2425.18	2425.18	2	0.12	0	42	0.00026	677	699	1	K.QIQVGEPSPYQPVSNLTATTQGQ.K	Gln->pyro-Glu (N-term Q)	676
				20210825_W83_CM2_5xmere.mgf	1982	74	74	56	56	36	28	9403			1213.6	2425.18	2425.18	2	0.61	0	33	0.0026	677	699	2	K.QIQVGEPSPYQPVSNLTATTQGQ.K	Gln->pyro-Glu (N-term Q)	676
				20210825_W83_CM3_5xmere.mgf	2917	98	98	71	71	43.2	35	871			419.745	837.476	837.475	2	0.95	0	34	0.0016	254	260	1	K.EALKPWL.T	Glu->pyro-Glu (N-term E)	253
												8796			1213.6	2425.18	2425.18	2	0.28	0	45	5.5e-05	677	699	1	K.QIQVGEPSPYQPVSNLTATTQGQ.K	Gln->pyro-Glu (N-term Q)	676
				20210825_W83_DN_CM2_5xmere.mgf	1696	57	57	47	47	30.8	23	8737			1213.6	2425.18	2425.18	2	1.6	0	41	0.00015	677	699	1	K.QIQVGEPSPYQPVSNLTATTQGQ.K	Gln->pyro-Glu (N-term Q)	676
				20210825_W83_DN_CM3_5xmere.mgf	2395	78	78	56	56	35	23	9053			1213.6	2425.18	2425.18	2	1.19	0	38	0.00035	677	699	1	K.QIQVGEPSPYQPVSNLTATTQGQ.K	Gln->pyro-Glu (N-term Q)	676
				20210825_W83_nsed_CM2_5xmere.mgf	1923	72	72	62	62	39.1	33	898			419.745	837.476	837.475	2	1.19	0	34	0.0017	254	260	1	K.EALKPWL.T	Glu->pyro-Glu (N-term E)	253
												9040			1213.6	2425.18	2425.18	2	0.69	0	43	8.5e-05	677	699	1	K.QIQVGEPSPYQPVSNLTATTQGQ.K	Gln->pyro-Glu (N-term Q)	676
				20210825_W83_nsed_CM3_5xmere.mgf	2363	82	82	66	66	40.4	34	8820			1213.6	2425.18	2425.18	2	0.78	0	38	0.00028	677	699	1	K.QIQVGEPSPYQPVSNLTATTQGQ.K	Gln->pyro-Glu (N-term Q)	676
				20210825_W83_pedg_CM1_5xmere.mgf	2269	72	72	52	52	33	29	5111			674.325	1346.64	1346.64	2	0.46	0	26	0.0047	655	666	1	K.QITENGNYDVVI.T	Gln->pyro-Glu (N-term Q)	654
												8700			1213.6	2425.18	2425.18	2	1.11	0	36	0.00039	677	699	1	K.QIQVGEPSPYQPVSNLTATTQGQ.K	Gln->pyro-Glu (N-term Q)	676
				20210825_W83_pedg_CM2_5xmere.mgf	1448	55	55	46	46	31.1	27	8325			1213.6	2425.18	2425.18	2	0.86	0	42	0.00012	677	699	1	K.QIQVGEPSPYQPVSNLTATTQGQ.K	Gln->pyro-Glu (N-term Q)	676
				20210825_W83_pedg_CM3_5xmere.mgf	2151	69	69	55	55	36.1	30	864			419.745	837.476	837.475	2	1.19	0	33	0.0018	254	260	1	K.EALKPWL.T	Glu->pyro-Glu (N-term E)	253
												9268			1213.6	2425.18	2425.18	2	1.02	0	33	0.00083	677	699	1	K.QIQVGEPSPYQPVSNLTATTQGQ.K	Gln->pyro-Glu (N-term Q)	676
CF003_RS20280	WP_010956476.1	peptidase C25 [Porphyromonas gingivalis]	186.811	20210825_W83_CM1_5xmere.mgf	2936	103	103	72	72	36.8	18	4031			572.786	1143.56	1143.56	2	1.23	0	62	4.8e-06	456	465	1	K.QLTNSNQLPF.I	Gln->pyro-Glu (N-term Q)	455
				20210825_W83_CM2_5xmere.mgf	2619	90	90	63	63	38	18	8950			1110.03	2218.04	2218.04	2	0.03	1	103	2.3e-10	288	306	1	K.QEYEKEGNDLTYVLLIGDH.K	Gln->pyro-Glu (N-term Q)	287
												8951			740.357	2218.05	2218.04	3	2.25	1	32	0.001	288	306	1	K.QEYEKEGNDLTYVLLIGDH.K	Gln->pyro-Glu (N-term Q)	287
												7163			845.428	1688.84	1688.84	2	0.62	0	39	0.00061	456	470	1	K.QLTNSNQLPFIFDVA.C	Gln->pyro-Glu (N-term Q)	455
				20210825_W83_CM3_5xmere.mgf	3092	104	104	75	75	39.4	16	8375			1110.03	2218.05	2218.04	2	1.11	1	81	2.5e-08	288	306	1	K.QEYEKEGNDLTYVLLIGDH.K	Gln->pyro-Glu (N-term Q)	287
												8376			740.356	2218.05	2218.04	3	1.3	1	50	2.3e-05	288	306	1	K.QEYEKEGNDLTYVLLIGDH.K	Gln->pyro-Glu (N-term Q)	287
												6834			845.428	1688.84	1688.84	2	0.86	0	39	0.001	456	470	1	K.QLTNSNQLPFIFDVA.C	Gln->pyro-Glu (N-term Q)	455
				20210825_W83_DN_CM1_5xmere.mgf	3015	97	97	78	78	40.9	18	8551			1110.03	2218.04	2218.04	2	0.66	1	83	2e-08	288	306	1	K.QEYEKEGNDLTYVLLIGDH.K	Gln->pyro-Glu (N-term Q)	287
												3847			572.786	1143.56	1143.56	2	1.75	0	52	4.6e-05	456	465	2	K.QLTNSNQLPF.I	Gln->pyro-Glu (N-term Q)	455
				20210825_W83_DN_CM3_5xmere.mgf	2665	96	96	70	70	42	20	8642			740.355	2218.04	2218.04	3	0.49	1	66	7.1e-07	288	306	1	K.QEYEKEGNDLTYVLLIGDH.K	Gln->pyro-Glu (N-term Q)	287
				20210825_W83_nsed_CM1_5xmere.mgf	2737	87	87	68	68	35.3	12	8502			1110.03	2218.05	2218.04	2	1.02	1	104	2.5e-10	288	306	1	K.QEYEKEGNDLTYVLLIGDH.K	Gln->pyro-Glu (N-term Q)	287
				20210825_W83_nsed_CM2_5xmere.mgf	2259	83	83	55	55	32.8	11	8707			1110.03	2218.04	2218.04	2	0.3	1	81	2.6e-08	288	306	1	K.QEYEKEGNDLTYVLLIGDH.K	Gln->pyro-Glu (N-term Q)	287
				20210825_W83_nsed_CM3_5xmere.mgf	2799	93	93	72	72	39.5	18	8370			1110.03	2218.05	2218.04	2	1.02	1	78	5.6e-08	288	306	1	K.QEYEKEGNDLTYVLLIGDH.K	Gln->pyro-Glu (N-term Q)	287
												8371			740.356	2218.05	2218.04	3	1.57	1	50	1.9e-05	288	306	1	K.QEYEKEGNDLTYVLLIGDH.K	Gln->pyro-Glu (N-term Q)	287
												6683			845.429	1688.84	1688.84	2	1.45	0	32	0.0048	456	470	1	K.QLTNSNQLPFIFDVA.C	Gln->pyro-Glu (N-term Q)	455
				20210825_W83_pedg_CM1_5xmere.mgf	2251	70	70	48	48	29.1	9	8313			1110.03	2218.04	2218.04	2	0.48	1	74	1.3e-07	288	306	1	K.QEYEKEGNDLTYVLLIGDH.K	Gln->pyro-Glu (N-term Q)	287
												3670			572.785	1143.56	1143.56	2	0.35	0	52	4.9e-05	456	465	1	K.QLTNSNQLPF.I	Gln->pyro-Glu (N-term Q)	455
				20210825_W83_pedg_CM2_5xmere.mgf	1744	63	63	46	46	27	9	7996			1110.03	2218.04	2218.04	2	0.57	1	99	5.5e-10	288	306	1	K.QEYEKEGNDLTYVLLIGDH.K	Gln->pyro-Glu (N-term Q)	287
												3687			572.785	1143.56	1143.56	2	0.17	0	56	2e-05	456	465	1	K.QLTNSNQLPF.I	Gln->pyro-Glu (N-term Q)	455
				20210825_W83_pedg_CM3_5xmere.mgf	2316	72	72	54	54	34.8	13	8888			1110.03	2218.04	2218.04	2	0.39	1	86	8.6e-09	288	306	1	K.QEYEKEGNDLTYVLLIGDH.K	Gln->pyro-Glu (N-term Q)	287
												8889			740.357	2218.05	2218.04	3	2.93	1	31	0.0012	288	306	1	K.QEYEKEGNDLTYVLLIGDH.K	Gln->pyro-Glu (N-term Q)	287
												4003			572.785	1143.56	1143.56	2	0.35	0	62	5e-06	456	465	1	K.QLTNSNQLPF.I	Gln->pyro-Glu (N-term Q)	455
CF003_RS14700	WP_005873463.1	peptidyl-arginine deiminase [Porphyromonas gingivalis]	62.147	20210825_W83_CM1_5xmere.mgf	708	26	26	20	20	40.5	20	7632			936.379	1870.74	1870.74	2	0.1	0	52	6.2e-06	179	196	1	K.QTGGNYMTDGYGSAVQSH.I	Gln->pyro-Glu (N-term Q); Oxidation (M)	178
				20210825_W83_pedg_CM3_5xmere.mgf	749	25	25	20	20	38.3	20	7874			936.381	1870.75	1870.74	2	2.35	0	49	1.4e-05	179	196	1	K.QTGGNYMTDGYGSAVQSH.I	Gln->pyro-Glu (N-term Q); Oxidation (M)	178
CF003_RS14035	WP_005873565.1	peptidylprolyl isomerase [Porphyromonas gingivalis]	30.33	20210825_W83_DN_CM1_5xmere.mgf	244	10	10	7	7	28.3	7	1919			473.735	945.456	945.456	2	0.48	0	39	0.0012	146	153	1	K.QFGQNIEK.G	Gln->pyro-Glu (N-term Q)	145
				20210825_W83_DN_CM2_5xmere.mgf	245	9	9	6	6	21	6	1894			473.736	945.457	945.456	2	1.11	0	34	0.0035	146	153	1	K.QFGQNIEK.G	Gln->pyro-Glu (N-term Q)	145
CF003_RS15245	WP_010956280.1	peptidylprolyl isomerase [Porphyromonas gingivalis]	21.537	20210825_W83_CM2_5xmere.mgf	148	4	4	3	3	17.9	3	3740			562.796	1123.58	1123.58	2	0.67	0	36	0.0021	75	84	1	R.QEDAVLELPK.D	Gln->pyro-Glu (N-term Q)	74
				20210825_W83_DN_CM1_5xmere.mgf	71	2	2	2	2	10.5	2	3655			562.796	1123.58	1123.58	2	0.85	0	42	0.00055	75	84	1	R.QEDAVLELPK.D	Gln->pyro-Glu (N-term Q)	74
				20210825_W83_DN_CM3_5xmere.mgf	224	5	5	3	3	18.4	3	3661			562.796	1123.58	1123.58	2	0.49	0	57	1.9e-05	75	84	1	R.QEDAVLELPK.D	Gln->pyro-Glu (N-term Q)	74
				20210825_W83_nsed_CM2_5xmere.mgf	164	4	4	2	2	10.5	2	3936			562.795	1123.58	1123.58	2	0.22	0	51	6.1e-05	75	84	1	R.QEDAVLELPK.D	Gln->pyro-Glu (N-term Q)	74
				20210825_W83_nsed_CM3_5xmere.mgf	81	2	2	2	2	10.5	2	3484			562.796	1123.58	1123.58	2	1.38	0	42	0.00057	75	84	1	R.QEDAVLELPK.D	Gln->pyro-Glu (N-term Q)	74
				20210825_W83_pedg_CM3_5xmere.mgf	147	4	4	3	3	17.9	3	3827			562.796	1123.58	1123.58	2	1.38	0	42	0.00056	75	84	1	R.QEDAVLELPK.D	Gln->pyro-Glu (N-term Q)	74
CF003_RS12700	WP_004584940.1	peptidylprolyl isomerase [Porphyromonas gingivalis]	52.863	20210825_W83_CM1_5xmere.mgf	45	2	2	1	1	1.5	1	538			404.768	807.521	807.522	2	0.46	0	41	8.7e-05	281	287	1	R.QIVLKPK.V	Gln->pyro-Glu (N-term Q)	280
				20210825_W83_CM2_5xmere.mgf	60	2	2	2	2	4	2	518			404.769	807.522	807.522	2	0.78	0	43	4.9e-05	281	287	1	R.QIVLKPK.V	Gln->pyro-Glu (N-term Q)	280
				20210825_W83_CM3_5xmere.mgf	32	1	1	1	1	1.5	1	560			404.768	807.521	807.522	2	0.46	0	32	0.00063	281	287	1	R.QIVLKPK.V	Gln->pyro-Glu (N-term Q)	280
				20210825_W83_DN_CM1_5xmere.mgf	34	1	1	1	1	1.5	1	524			404.769	807.522	807.522	2	0.78	0	34	0.00041	281	287	1	R.QIVLKPK.V	Gln->pyro-Glu (N-term Q)	280
				20210825_W83_DN_CM3_5xmere.mgf	31	1	1	1	1	1.5	1	509			404.768	807.522	807.522	2	0.03	0	31	0.00073	281	287	1	R.QIVLKPK.V	Gln->pyro-Glu (N-term Q)	280
				20210825_W83_nsed_CM1_5xmere.mgf	31	1	1	1	1	1.5	1	542			404.768	807.522	807.522	2	0.28	0	31	0.00077	281	287	1	R.QIVLKPK.V	Gln->pyro-Glu (N-term Q)	280
				20210825_W83_nsed_CM2_5xmere.mgf	31	1	1	1	1	1.5	1	553			404.768	807.522	807.522	2	0.28	0	31	0.00078	281	287	1	R.QIVLKPK.V	Gln->pyro-Glu (N-term Q)	280
				20210825_W83_pedg_CM1_5xmere.mgf	33	1	1	1	1	1.5	1	475			404.769	807.522	807.522	2	0.78	0	33	0.00045	281	287	1	R.QIVLKPK.V	Gln->pyro-Glu (N-term Q)	280
CF003_RS18015	WP_004585361.1	superoxide dismutase [Mn/Fe] [Porphyromonas gingivalis]	21.488	20210825_W83_pedg_CM3_5xmere.mgf	198	5	5	4	4	31.4	4	1967			469.213	936.411	936.409	2	2.19	0	37	0.00092	22	29	1	K.ETVEFHHG.K	Glu->pyro-Glu (N-term E)	21
CF003_RS20665	WP_005873754.1	T9SS C-terminal target domain-containing protein [Porphyromonas gingivalis]	61.318	20210825_W83_CM1_5xmere.mgf	956	33	33	23	23	40.6	23	2102			475.198	948.381	948.386	2	5.11	0	33	0.00084	26	34	1	A.QTMGGDDVK.V	Gln->pyro-Glu (N-term Q); Oxidation (M)	25
				20210825_W83_DN_CM1_5xmere.mgf	749	29	29	21	21	37.6	20	1956			475.202	948.389	948.386	2	3.75	0	33	0.0011	26	34	1	A.QTMGGDDVK.V	Gln->pyro-Glu (N-term Q); Oxidation (M)	25
				20210825_W83_DN_CM2_5xmere.mgf	463	17	17	15	15	31.3	14	1925			475.201	948.388	948.386	2	2.27	0	37	0.00042	26	34	1	A.QTMGGDDVK.V	Gln->pyro-Glu (N-term Q); Oxidation (M)	25
				20210825_W83_DN_CM3_5xmere.mgf	603	22	22	20	20	37.2	19	1969			475.201	948.387	948.386	2	1.43	0	31	0.0017	26	34	1	A.QTMGGDDVK.V	Gln->pyro-Glu (N-term Q); Oxidation (M)	25
				20210825_W83_pedg_CM3_5xmere.mgf	539	20	20	14	14	27.2	13	2090			475.201	948.388	948.386	2	1.85	0	27	0.0044	26	34	1	A.QTMGGDDVK.V	Gln->pyro-Glu (N-term Q); Oxidation (M)	25
CF003_RS20655	WP_005873768.1	T9SS C-terminal target domain-containing protein [Porphyromonas gingivalis]	62.882	20210825_W83_CM1_5xmere.mgf	80	3	3	2	2	4.5	2	5394			659.789	1317.56	1317.56	2	0.94	0	28	0.0042	338	349	1	K.QSFNYSPGHTPT.K	Gln->pyro-Glu (N-term Q)	337
				20210825_W83_CM2_5xmere.mgf	216	8	8	6	6	10.2	5	5328			659.789	1317.56	1317.56	2	0.33	0	30	0.0027	338	349	1	K.QSFNYSPGHTPT.K	Gln->pyro-Glu (N-term Q)	337
				20210825_W83_DN_CM1_5xmere.mgf	180	6	6	5	5	8.7	4	5291			659.789	1317.56	1317.56	2	0.94	0	40	0.00027	338	349	1	K.QSFNYSPGHTPT.K	Gln->pyro-Glu (N-term Q)	337
				20210825_W83_DN_CM3_5xmere.mgf	96	4	4	4	4	7.6	3	5195			659.79	1317.57	1317.56	2	2.16	0	29	0.0032	338	349	1	K.QSFNYSPGHTPT.K	Gln->pyro-Glu (N-term Q)	337
CF003_RS11645	WP_005874718.1	TonB-dependent receptor [Porphyromonas gingivalis]	112.362	20210825_W83_CM1_5xmere.mgf	1238	35	35	29	29	31.3	29	899			422.716	843.417	843.416	2	0.97	0	46	7.6e-05	83	90	1	K.EVAIANVM.K	Glu->pyro-Glu (N-term E); Oxidation (M)	82
				20210825_W83_CM2_5xmere.mgf	924	31	31	24	24	29	24	890			422.716	843.416	843.416	2	0.49	0	36	0.00067	83	90	1	K.EVAIANVM.K	Glu->pyro-Glu (N-term E); Oxidation (M)	82
				20210825_W83_CM3_5xmere.mgf	1173	39	39	32	32	29.3	32	929			422.716	843.417	843.416	2	0.73	0	41	0.0003	83	90	2	K.EVAIANVM.K	Glu->pyro-Glu (N-term E); Oxidation (M)	82
				20210825_W83_DN_CM1_5xmere.mgf	1186	38	38	30	30	34.7	30	890			422.716	843.416	843.416	2	0.49	0	39	0.00052	83	90	2	K.EVAIANVM.K	Glu->pyro-Glu (N-term E); Oxidation (M)	82
				20210825_W83_DN_CM2_5xmere.mgf	1339	44	44	33	33	34.2	33	860			422.716	843.418	843.416	2	1.92	0	49	6.6e-05	83	90	2	K.EVAIANVM.K	Glu->pyro-Glu (N-term E); Oxidation (M)	82
				20210825_W83_DN_CM3_5xmere.mgf	1139	38	38	33	33	36.4	33	882			422.716	843.417	843.416	2	0.73	0	48	6e-05	83	90	2	K.EVAIANVM.K	Glu->pyro-Glu (N-term E); Oxidation (M)	82
				20210825_W83_nsed_CM1_5xmere.mgf	928	34	34	28	28	25.5	28	952			422.716	843.417	843.416	2	0.97	0	40	0.0003	83	90	2	K.EVAIANVM.K	Glu->pyro-Glu (N-term E); Oxidation (M)	82
				20210825_W83_nsed_CM2_5xmere.mgf	625	23	23	20	20	21.2	20	962			422.716	843.417	843.416	2	1.21	0	43	0.00018	83	90	2	K.EVAIANVM.K	Glu->pyro-Glu (N-term E); Oxidation (M)	82
				20210825_W83_nsed_CM3_5xmere.mgf	749	28	28	23	23	25.1	23	856			422.716	843.417	843.416	2	1.21	0	37	0.0005	83	90	2	K.EVAIANVM.K	Glu->pyro-Glu (N-term E); Oxidation (M)	82
				20210825_W83_pedg_CM1_5xmere.mgf	843	30	30	24	24	28.2	24	844			422.716	843.416	843.416	2	0.49	0	37	0.00039	83	90	2	K.EVAIANVM.K	Glu->pyro-Glu (N-term E); Oxidation (M)	82
				20210825_W83_pedg_CM2_5xmere.mgf	870	27	27	21	21	25.5	21	862			422.716	843.417	843.416	2	0.97	0	50	4.1e-05	83	90	2	K.EVAIANVM.K	Glu->pyro-Glu (N-term E); Oxidation (M)	82
CF003_RS20190	WP_005874911.1	TonB-dependent receptor [Porphyromonas gingivalis]	92.899	20210825_W83_DN_CM3_5xmere.mgf	30	1	1	1	1	1.7	1	5346			673.334	1344.65	1344.65	2	1.09	0	30	0.0015	23	36	1	A.QQSGGSVTGTVVDK.S	Gln->pyro-Glu (N-term Q)	22
CF003_RS19940	WP_004583615.1	YitT family protein [Porphyromonas gingivalis]	34.051	20210825_W83_nsed_CM1_5xmere.mgf	81	3	3	2	2	5.8	2	4099			582.819	1163.62	1163.62	2	1.52	0	39	0.00097	225	234	1	R.QSVQFLIFSL.K	Gln->pyro-Glu (N-term Q)	224
	Search Parameters	MDM v. 1.3.0
	Subsamples: 20210825_W83_CM1_5xmere.mgf, 20210825_W83_CM2_5xmere.mgf, 20210825_W83_CM3_5xmere.mgf, 20210825_W83_DN_CM1_5xmere.mgf, 20210825_W83_DN_CM2_5xmere.mgf, 20210825_W83_DN_CM3_5xmere.mgf, 20210825_W83_nsed_CM1_5xmere.mgf, 20210825_W83_nsed_CM2_5xmere.mgf, 20210825_W83_nsed_CM3_5xmere.mgf, 20210825_W83_pedg_CM1_5xmere.mgf, 20210825_W83_pedg_CM2_5xmere.mgf, 20210825_W83_pedg_CM3_5xmere.mgf
	Database:	Pgingivalis_UniRef
	Fasta Version:	Pgingivalis_UniRef_20171113.fasta
	# Sequences:	1883
	Taxonomy:	All entries
	Enzyme:	semiTrypsin
	Fixed modifications:	Carbamidomethyl (C)
	Variable modifications:	Gln->pyro-Glu (N-term Q),Glu->pyro-Glu (N-term E),Oxidation (M)
	Mass values:	Monoisotopic
	Peptide mass tolerance:	10 ppm
	Fragment mass tolerance:	0.2 Da
	Max missed cleavages:	1
	Instrument type:	ESI-4SECTOR
	Ions score or expect cut-off:	0.005
	Scoring :	MudPIT
	Subsamples: 20210825_W83_CM1_5xmere.mgf, 20210825_W83_CM2_5xmere.mgf, 20210825_W83_CM3_5xmere.mgf, 20210825_W83_DN_CM1_5xmere.mgf, 20210825_W83_DN_CM2_5xmere.mgf, 20210825_W83_DN_CM3_5xmere.mgf, 20210825_W83_nsed_CM1_5xmere.mgf, 20210825_W83_nsed_CM2_5xmere.mgf, 20210825_W83_nsed_CM3_5xmere.mgf, 20210825_W83_pedg_CM1_5xmere.mgf, 20210825_W83_pedg_CM2_5xmere.mgf, 20210825_W83_pedg_CM3_5xmere.mgf
	Significance threshold p	0.01
	FDR:	?
	# MS/MS queries:	9891 (16.4% spectral use)
