# Supplementary material for: The Bacteroidetes Q-rule and glutaminyl cyclase activity increase the stability of extracytoplasmic proteins
Source: mBio. 2023 Sep 26;14(5):e00980-23. doi: 10.1128/mbio.00980-23 (PMC10653852; doi:10.1128/mbio.00980-23)
Supplement: Table S5 — All SPI substrate proteins from P. gingivalis. [file mbio.00980-23-s0004.xlsx]

## Sheet: SPI-substrates
Table S5. The table presents all SPI substrates present in P. gingivalis W83 strain (genome accession number NZ_CP025932.1). For clarity also locus tags from W3 old annotation are included, as well as from P. gingivalis ATCC strain. SPI substrates were selected with SignalP 6.0 software (https://services.healthtech.dtu.dk/services/SignalP-6.0/). Biological process, function, cellular components, …
References: 1. Veith PD, Gorasia DG, Reynolds EC. 2021. Towards defining the outer membrane proteome of Porphyromonas gingivalis. Mol Oral Microbiol 36:25–36. 2. Hutcherson JA, Gogeneni H, Yoder-Himes D, Hendrickson EL, Hackett M, Whiteley M, Lamont RJ, Scott DA. 2016. Comparison of inherently essential genes of Porphyromonas gingivalis identified in two transposon-sequencing libraries. Mol oral …
New W83 locus	W83 locus	ATCC new	ATCC33277 locus	name	Description	Biological process	Molecular function	Cellular component	Putative Signal Peptide	Structural class	Possible Essential	MS N-term pyro-Glu detected
CF003_RS12180	PG_0300	CF001_RS18665	PGN_1661	lapB	tetratricopeptide repeat protein, LPG_synthase_TM Superfamily/ phosphatidylglycerol lysyltransferase	biosynthesis LPS	LPS biogenesis	IM associated/cytoplasm	MKRLLLCLIVIAQTILSLTA/Q	TM
CF003_RS14780	PG_1405	CF001_RS14510	PGN_0884	LptD	LPS assembly protein, LptD	biosynthesis LPS	OM biogenesis	integral OM	MRVSDLCSRLSWLLPVILVGLLCATLVA/A	β-barrel	yes
CF003_RS15150	PG_1333	CF001_RS15810	PGN_1123		lipid A deacylase	biosynthesis LPS	LPS modyfication	OM	MRLSAILIALIVMLPAVLS/GQ
CF003_RS12695	PG_0414	CF001_RS18120	PGN_1553		hypothetical protein, contains LptA-, LptC-, or LptD-like domain	biosynthesis LPS	LPS transport (by homology)	PP	MRKGEKRESRLGSRQLGAIILIVTLSFSALA/SLQ
CF003_RS11430	PG_0139	CF001_RS11305	PGN_0252		LysM peptidoglycan-binding domain-containing protein, transglycosylase SLT domain-containing protein , membrane-bound lytic murein transglycosylase D, LysM peptidoglycan-binding domain-containing protein	biosynthesis petydoglican	peptidoglican metabolism	IM	MKYCLLPALIAFLAFLPVRSSYA/IGRYTPADSTQ
CF003_RS11115	PG_0076	CF001_RS20445	PGN_2024		glucosaminidase domain-containing protein, acetyl-muramoyl-L-alanine amidase	biosynthesis petydoglican	peptidoglican syntehsis	PP	MRANIWQILSVSVLFFFGTAIG/QAQSRNR		yes
CF003_RS16900	PG_0956	CF001_RS15125	PGN_0993		peptidoglycan DD-metalloendopeptidase family protein, M23/M37 family	biosynthesis petydoglican	peptidoglican syntehsis	PP	MKFSIRLFLCIIFLLSAFILPALG/Q		yes
CF003_RS11870	PG_0231	CF001_RS11725	PGN_0334		DUF1343 domain-containing protein, NamZ is an exo-beta-N-acetylmuramidase which catalyses an exo-lytic cleavage of beta-1,4-acetylmuramic acid from the non-reducing ends of peptidoglycan chains	biosynthesis petydoglican	peptidoglycan beta-N-acetylmuramidase activity, hydrolase	PP	MIPRFFRKYSIALACISGLMSFSAYTG/CQV
CF003_RS13660	PG_0624	CF001_RS13385	PGN_0666		SPOR domain-containing protein	biosynthesis petydoglican	peptidoglican binding	PP	MKPIFFFSLLLLSLVCHSSSEA/Q
CF003_RS14095	PG_0721	CF001_RS13850	PGN_0754		NlpC/P60 peptidase family, C40 family peptidase,	biosynthesis petydoglican	peptidoglican syntehsis	PP	MTVKRAVRIALLTLIGILFSSPSLVRA/Q
CF003_RS16475	PG_1048	CF001_RS16865	PGN_1305	amiA/amiC	N-acetylmuramoyl-L-alanine amidase	biosynthesis petydoglican	peptidoglican metabolism	PP	MSRKNHTHYLLLWMTALLLIVCLPLEG/Q
CF003_RS20885	PG_2150	CF001_RS10990	PGN_0198	LysM	LysM peptidoglycan-binding domain-containing protein, LysM domain	biosynthesis petydoglican	peptidoglican binding	PP	MTDHVFRIKGLYILLITCVLMSVVSASG/Q
CF003_RS21105	PG_2192	CF001_RS10215	PGN_0099		LysM domain, M23 family metallopeptidase, LysM domain	biosynthesis petydoglican	NA/proteolysis	PP	MSKKSILLLCCSLCFISATKA/V
CF003_RS16810	PG_0973	CF001_RS15055	PGN_0980		α-1,2-mannosidase family protein, GH92 family glycosyl hydrolase, putative alpha-1,2-mannosidase family protein	catabolism carbohydrates	metabolism sugar, no LPS	EC	MLTIRNFLLFCCLSLIAFA/A
CF003_RS18955	PG_1750	CF001_RS18805	PGN_1690		α-L-fucosidase	catabolism carbohydrates	metabolism sugar, no LPS	EC	MKTLITNRFLLLFVFLLTAVSG/Q
CF003_RS19115	PG_1782	CF001_RS18965	PGN_1723		hexosyltransferase activity, DUF2029 domain-containing protein,	catabolism carbohydrates	hexosyltransferase activity	IM	MRLKPRLSFQNSIPVLWWIAAIVSAITKAAP/H
CF003_RS10825	PG_0011	CF001_RS10045	PGN_0009		gycosyl hydrolase, serine hydrolase	catabolism carbohydrates	hydrolase activity, hydrolyzing O-glycosyl compounds	PP	MKRFLFSAITILSLSVLYTATAPA/RTNMGAMHAQQ
CF003_RS11155	PG_0085	CF001_RS20485	PGN_2032		α-galactosidase, glycoside hydrolase family 27 protein,	catabolism carbohydrates	metabolism sugar	PP	MKRCAFSLFGRPTGFLLILLLAFPALYA/L
CF003_RS13840	PG_0664	CF001_RS13575	PGN_0700		Gfo/Idh/MocA family oxidoreductase, osmoprotective	catabolism carbohydrates	osmoprotective, Glucose-fructose oxidoreductase family protein, MobA- GTP:molybdopterin guanylyltransferase/ Isocitrate Dehydrogenase (TCA), Glycoside Hydrolase Family protein,	PP	MVYKVFLSLCIGLALSASA/A
CF003_RS13845	PG_0665	CF001_RS13580	PGN_0701	lacZI	β-galactosidase, DUF4981 domain-containing protein, β-galactosidase	catabolism carbohydrates	metabolism sugar	PP	MRNFLLTLAATLTAASVVFG/A
CF003_RS18785	PG_1711	CF001_RS12090	PGN_0406		α-1 → 3 mannosidase, GH92 family glycosyl hydrolase,	catabolism carbohydrates	metabolism sugar, no LPS	PP	MNTNKAFTPRRSILMSLLGFFLLVLSSAGC/K
CF003_RS18790	PG_1712	CF001_RS12085	PGN_0405		α-1 → 2 mannosidases, GH92 family glycosyl hydrolase, hydrolyzing p-nitrophenyl α-d-mannopyranoside, mannose aqusition	catabolism carbohydrates	metabolism sugar, no LPS	PP	MDRPKPSYIVRIAAILCLFVGRPLFA/Q
CF003_RS10925	PG_0032	CF001_RS10150	PGN_0030		β-mannosidase, glycoside hydrolase family 2 protein,	catabolism carbohydrates	metabolism sugar, no LPS	PP/EC	MISKNTFRTFLLWLIPISITFQTQA/A
CF003_RS12410	PG_0352	CF001_RS18395	PGN_1608	SiaPG	sialidase, glycoside hydrolase, neuraminidase	catabolism carbohydrates	metabolism glycan	PP/EC	MANNTLLAKTRRYVCLVGFCWLMAMMHLSG/Q
CF003_RS13035	PG_0491	CF001_RS17745	PGN_1479	DPP	S46 family peptidase, N-terminal membrane anchorage domain	catabolism peptide	proteolysis	EC/OM associated	MKLKSILLGAALLLGASGVAKA/D
CF003_RS15390	PG_1283	CF001_RS13090	PGN_0607	DPP1	S46 family peptidase	catabolism peptide	proteolysis	EC/OM associated	MKKRLLLPLFAVLCLCQIAHA/D
CF003_RS20300	PG_2029	CF001_RS20205	PGN_1976		zinc-dependent metalloprotease	catabolism peptide	proteolysis	EC/OM associated	MNKRIFTACMAVACILPVFKAEA/Q
CF003_RS11700	PG_0196	CF001_RS11560	PGN_0303		insulinase family protein, peptidase M16	catabolism peptide	proteolysis	PP	MELKRFLSLGLLLVGFIPMKLSA/Q
CF003_RS11890	PG_0235	CF001_RS11750	PGN_0340		S41 family peptidase, carboxyl-terminal protease	catabolism peptide	proteolysis	PP	MNKASKSIILLLLLGCSASA/Q
CF003_RS13085	PG_0503	CF001_RS17695	PGN_1469	DPP	S9 family peptidase	catabolism peptide	proteolysis	PP	MKRPVIILLLGIVTMCAMA/Q
CF003_RS14100	PG_0724	CF001_RS13855	PGN_0756	DPP	S9 family peptidase	catabolism peptide	proteolysis	PP	MNKKIFSMMAASIIGSAAMTPSAG/T
CF003_RS16675	PG_1004	CF001_RS17075	PGN_1349	DPP	S9 family peptidase	catabolism peptide	proteolysis	PP	MKLKILLLTILTLGAMTVHA/Q
CF003_RS15000	PG_1361	CF001_RS15945	PGN_1149	ptpA	prolyl tripeptidase A, S9 family peptidase	catabolism peptide	proteolysis	PP	MKKTIFQQLFLSVCALTVALPCSA/Q
CF003_RS18280	PG_1605	CF001_RS12590	PGN_0508		C1 family peptidase, aminopeptidase, bleomycin hydrolase	catabolism peptide	proteolysis	PP	MNKKIFVASLAFAAASVAGSMQA/Q
CF003_RS18975	PG_1754	CF001_RS18825	PGN_1694		prolyl oligopeptidase family serine peptidase, putative Ala-DPP(Dipeptidyl-peptidase)	catabolism peptide	proteolysis	PP	MKKSLLMLLLSAATLSSIEA/Q
CF003_RS19155	PG_1788	CF001_RS19235	PGN_1777		aminopeptidase	catabolism peptide	proteolysis	PP	MKKTLLLAAVVVCSSFVVQA/Q
CF003_RS12455	PG_0361	CF001_RS18355	PGN_1600	ygcG	TPM domain-containing protein, phospatase	cell responce & regulation	signalling	IM	MMRSSKIGFRSLAVWPFSLTAFFFFLLHPCVSA/Q		yes
CF003_RS14675	PG_1432	CF001_RS14620	PGN_0904	FimS	tetratricopeptide repeat protein, Sensor histidine kinase, two-component system sensor histidine kinase	cell responce & regulation	signalling/fimbria regulation	integral IM	MINIHTRLTILTFLGCVFMLS/A
CF003_RS14945	PG_1372	CF001_RS16000	PGN_1159		tetratricopeptide repeat protein, anaphase-promoting protein subunit 3	cell responce & regulation	NA/oxidative	NA	MCRSITLFLFALISIVVGKQLSA/Q
CF003_RS13135	PG_0515	CF001_RS17640	PGN_1457		alkaline phosphatase family protein,	cell responce & regulation	alkaline phospatase/signalling	PP	MEKERSVKRLVTTLLAVLTIGNVTVQG/Q
CF003_RS14080	PG_0718	no equivalent	no equivalent		PepSY-like domain-containing protein, this domain is likely to have a protease inhibitory function.	cell responce & regulation	signalling/TCS regulation	PP	MKRLKIFLLIIVLAGIKGWA/A
CF003_RS17195	PG_0890	CF001_RS15415	PGN_1049		alkaline phosphatase	cell responce & regulation	alkaline phospatase	PP	MKRIKQTLSTILLFIIVLSPALYA/GQ
CF003_RS18185	PG_1586	CF001_RS12680	PGN_0525	batE	tetratricopeptide repeat protein	cell responce & regulation Air	aerotolerance	IM	MRTPVLRHIAVLPLILFLSIGSLLSLQA/Q
CF003_RS20360	PG_2042	CF001_RS20265	PGN_1988		TlpA family protein disulfide reductase, thioredoxin domain	cell responce & regulation Air	oxidoreductase activity	NA	MMKPSLFLTLVAVFFMVTIKGLA/K
CF003_RS16110	PG_1119	CF001_RS16285	PGN_1209		probable flavodoxin, NAD(P)H-dependent oxidoreductase,	cell responce & regulation Air	response to oxidative stress/flavodoxin	PP	MKLRTLVFVIVAALAVAFSAEA/Q
CF003_RS18175	PG_1584	CF001_RS12690	PGN_0527	batC	tetratricopeptide repeat protein	cell responce & regulation Air	aerotolerance	PP	MRNSWRYATFITFFMLLASSSLLA/Q
CF003_RS19040	PG_1767	CF001_RS18890	PGN_1707		oxidoreductase/ redoxin domain-containing protein	cell responce & regulation Air	antioxidant/oxidoreductase activity	PP	MSKPSNILYYIVAGFVLLLSLSCSRA/S
CF003_RS20600	PG_2088	CF001_RS10710	PGN_0140		peptide-methionine (R)-S-oxide reductase MsrB	cell responce & regulation Air	response to oxidative stress/protein repair	PP	MKYLSLILISMASFSFSLSA/G
CF003_RS21020	PG_2175	CF001_RS10610	PGN_0120		TlpA family protein disulfide reductase	cell responce & regulation Air	response to oxidative stress/oxidoreductase activity	PP	MKCFFIALIGLLFSLNTYA/Q
CF003_RS18750	PG_1704	CF001_RS12120	PGN_0411		thioredoxin family protein, thiol:disulfide interchange protein dsbD, putative	chaperone	cytochrom comlex assembly	IM	MTNKNHRNSKWTVALALLFLSMLPIGASA/Q
CF003_RS15660	PG_1226	CF001_RS17150	PGN_1364		peptidylprolyl isomerase	chaperone/ OMP function	isomrase	NA	MKRTLFILLVLVACCAAAA/Q
CF003_RS18855	PG_1726	CF001_RS12000	PGN_0391		PDZ domain-containing protein, DegP homologue, high-temperature requirement A	chaperone/ OMP function	signal protein PDZ	NA	MKMNRLFAIAIATLLSATATSA/Q
CF003_RS18305	PG_1611	CF001_RS12565	PGN_0501		OadG family transporter subunit protein and LTD	NA	NA	IM	MNISRFSHILLTLFVIASGQLFA/Q		yes
CF003_RS13140	PG_0516	CF001_RS17635	PGN_1456		DUF4105 domain-containing protein	NA	conserved hypothetical protein	IM	MAKKYLSTLKVSAGLFSAILIVLLASGLLANA/Q
CF003_RS16300	PG_1083	CF001_RS16120	PGN_1180		DUF3108 domain-containing protein	NA	conserved hypothetical protein	integral IM	MKAKQNISKKRNPFNCIVIILTTLYIISITSISLQA/Q
CF003_RS18160	PG_1581	CF001_RS12705	PGN_0530		DUF4381, hypothetical protein, oxidoreductese hipotetical, bat locus	NA	conserved hypothetical protein, glycosyltransferase	IM	MRHSLAIRFVLSAFCMLFVSSFLKA/Q
CF003_RS19605	NA	no equivalent	no equivalent		hypothetical protein	NA	NA	NA	MAKKLSFWGATLLFFSVSALS/Q
CF003_RS19705	NA	CF001_RS19510	no equivalent		hypothetical protein	NA	NA	NA	MRKFFLTVLLAGAFSIAN/A
CF003_RS20035	NA	CF001_RS19860	no equivalent		hypothetical protein	NA	NA	NA	METIRKITKWYLFVFALLAITIPSLA/Q
CF003_RS13415	PG_0569	CF001_RS13140	PGN_0617		lamin tail domain-containing protein	NA	conserved hypothetical protein/signalling?	NA	MIRRLTVWLFLLSIVCPPSA/Q
CF003_RS15830	PG_1185	CF001_RS14835	PGN_0942		SGNH/GDSL hydrolase family protein	NA	lipase	NA	MMPFANRFMLLLLCLTTAFGLSFG/Q
CF003_RS18355	PG_1621	CF001_RS12425	PGN_0471		DUF3316 domain-containing protein	NA	conserved hypothetical protein	NA	MKTNRRYAFVLPLLLLTGLLA/W
CF003_RS19165	PG_1790	CF001_RS19225	PGN_1775		DUF3943 domain-containing protein	NA	conserved hypothetical protein	NA	MKRRFLSLLLLYILSSISLSA/Q
CF003_RS19625	PG_1894	no equivalent	no equivalent		DUF2147 hypothetical protein	NA	conserved hypothetical protein	NA	MKRLFFTLLFAVSTLSSLYG/K
CF003_RS19710	PG_1908	CF001_RS19515	PGN_1837		GLPGLI family protein	NA	conserved hypothetical protein	NA	MTLFRILFYFLLTIVGIYSPSA/Q
CF003_RS20010	PG_1967	CF001_RS19820	PGN_1899		tetratricopeptide repeat protein	NA	conserved hypothetical protein	NA	MTDRFLHILRLSALCLLFSALLPPFG/Q
CF003_RS20050	PG_1977	CF001_RS19875	PGN_1907		DNA-binding protein, hypothetical protein	NA	conserved hypothetical protein	NA	MKPLLTVVCAIILLSLPLGG/Q
CF003_RS20305	PG_2030	CF001_RS20210	PGN_1977		DUF4294 domain-containing protein	NA	conserved hypothetical protein	NA	MYKRALFLLFLSGVQLLILSQLYA/Q
CF003_RS20575	PG_2083	CF001_RS10685	PGN_0136		DUF4831 family protein	NA	conserved hypothetical protein	NA	MSAQTFFFKLLLPALLLCTGVVSA/Q
CF003_RS21145	PG_2200	CF001_RS20670	PGN_2067		tetratricopeptide repeat protein	NA	conserved hypothetical protein	NA	MTFKRSLFFLLLLLSVATARA/Q
CF003_RS21160	PG_2204	CF001_RS20690	PGN_2070		MG2 domain-containing protein makroglobulin domain, protease inhibitor I39 (alpha-2-macroglobulin) family. Bacterial alpha-2-macroglobulin subfamily.	NA	endopeptidase inhibitor activity	NA	MMNIRIIFSLFLALTIGLTAMNA/Q
CF003_RS12720	PG_0419	CF001_RS18095	PGN_1548		DUF2807 domain-containing protein, Putative auto-transporter adhesin, GIN domain, YadA homologue	NA	NA/possible adhesion	OM	MWTKRLLFLVLAAASISFASA/Q
CF003_RS12725	PG_0421	CF001_RS18090	PGN_1547		DUF2807 domain-containing protein, Putative auto-transporter adhesin, GIN domain, YadA homologue	NA	NA/possible adhesion	OM	MKTKRLFLLAIIALCSIHASMG/L
CF003_RS15640	PG_1230	CF001_RS17160	PGN_1366		hypothetical protein/predicted protease	NA	conserved hypothetical protein	OM	MKKRKQLSLALAWSLALLPVGGYTAFA/Q
CF003_RS18425	PG_1634	CF001_RS12495	PGN_0485		Lipocalin-like domain-containing protein, binds hydrophobic ligands	NA	conserved hypothetical protein	OM	MNQTTKTLSIILIGMLTFLVGA/AQ
CF003_RS12850	PG_0449	CF001_RS17920	PGN_1513		tetratricopeptide repeat protein	NA	protein binding	PP	MNARNLFATAALLFTASTAFA/Q		yes
CF003_RS11435	PG_0140	CF001_RS11310	PGN_0253		DUF5683 domain-containing protein	NA	conserved hypothetical protein	PP	MSGSRWRIVVLFLCLCLSQAAA/Q
CF003_RS11790	PG_0216	CF001_RS11645	PGN_0321		DUF6108 family protein	NA	conserved hypothetical protein	PP	MKQYKLYLFTLLLCLTALASAYG/Q
CF003_RS12265	PG_0319	CF001_RS18560	PGN_1643		DUF1573 domain-containing protein	NA	conserved hypothetical protein	PP	MKRIVFVMIALLIGIGVATA/Q
CF003_RS12270	PG_0320	CF001_RS18555	PGN_1642		DUF1573 domain-containing protein	NA	conserved hypothetical protein	PP	MIVSTFRGLLFFLFLLTPLLLTA/Q
CF003_RS12805	PG_0439	CF001_RS17965	PGN_1521		GLPGLI family protein	NA	conserved hypothetical protein	PP	MKTNKTLSMKRTLLFLASCFFMSMSFIQA/Q
CF003_RS13605	PG_0613	CF001_RS13330	PGN_0656		DUF3108 domain-containg protein, hypothetical protein	NA	conserved hypothetical protein	PP	MKKAFVFVLLVCLFSSFSSSA/Q
CF003_RS14320	PG_0768	CF001_RS14055	PGN_0794		DUF2891 domain-containing protein	NA	conserved hypothetical protein	PP	MRRIVTIISLLLSVYLLSA/Q
CF003_RS14330	PG_0774	CF001_RS14065	PGN_0798		hypothetical protein	NA	conserved hypothetical protein	PP	MKPYQKLTIVIFLLLESYFAVSA/Q
CF003_RS17245	PG_0877	CF001_RS15470	PGN_1061		DUF3857 domain-containing hypothetical protein	NA	conserved hypothetical protein	PP	MKRNTYLVKKILLVFLPFFFAFALSA/Q
CF003_RS16910	PG_0954	CF001_RS15135	PGN_0996		tetratricopeptide repeat protein	NA	conserved hypothetical protein	PP	MRIHSIILLLFLLVISPVAG/S
CF003_RS15240	PG_1316	CF001_RS15700	PGN_1106		hypothetical protein	NA	conserved hypothetical protein	PP	MGTNGFQR MIERHSHHHLSGMKRIFSLTIILAALLPTLSQ/A
CF003_RS14890	PG_1385	CF001_RS14465	PGN_0876	tprA	tetratricopeptide repeat protein	NA	protein binding	PP	MNKKSLLAAVLFAAVMPVSFA/Q
CF003_RS14875	PG_1388	CF001_RS14450	PGN_0873		DUF3256 family protein	NA	conserved hypothetical protein	PP	MKKEFIGRTAKSLSLALAIFSGCIFGSVLPAWS/Q
CF003_RS17745	PG_1491	CF001_RS14270	PGN_0838		PepSY domain-containing protein	NA	conserved hypothetical protein/ protease inhibitor	PP	MKKFFASLAVALAAMCFAPTAGA/T
CF003_RS17750	PG_1492	CF001_RS14270	PGN_0837		GLPGLI family protein	NA	conserved hypothetical protein	PP	MARLFFAIFLMMSALPSFSQS/K
CF003_RS20660	PG_2101	CF001_RS10765	PGN_0151	TapB	DUF3108 hypothetical protein	NA	conserved hypothetical protein	PP	MKYRSIILSFFLLMPVSNCFAD/M
CF003_RS13585	PG_n11	CF001_RS13315	PGN_n10	ybbC	hypothetical protein,	NA	conserved hypothetical protein	PP	MKLKRILSGSLVAAALLLSG/S
CF003_RS12800	PG_0438	CF001_RS17970	PGN_1551		GLPGLI family protein	NA	NA	TM	MKKILSTVILICILSSFGVA/Q	TM
CF003_RS10850	PG_0018	CF001_RS10070	PGN_0014		C-terminal beta-barrel protein	OMP function	NA	integral OM	MRKPIVRFLLSFFWLLGVCASHMVG/Q	β-barrel
CF003_RS11145	PG_0083	CF001_RS20475	PGN_2030		Predicted 8-stranded OM β-barrel	OMP function	NA	integral OM	MNRRYFLLNACFWSLCFILSA/Q	β-barrel: 8 strands
CF003_RS11350	PG_0123	CF001_RS11225	PGN_0236		Predicted 8-stranded OM β-barrel	OMP function	NA	integral OM	MRTFRVVAIVSLIFSSWMTLTA/Q	β-barrel: 8 strands
CF003_RS11795	PG_0217	CF001_RS11650	PGN_0322		Predicted OM β-barrel-containing protein	OMP function	NA	integral OM	MKKAFLLGLAGIFFAQTAIA/GNAAQ	β-barrel
CF003_RS11800	PG_0218	CF001_RS11655	PGN_0323		Predicted OM β-barrel-containing protein	OMP function	NA	integral OM	MKRFFLTTAILLSSVLASYA/D	β-barrel
CF003_RS11885	PG_0234	CF001_RS12480	PGN_0482		Predicted 8-stranded OM β-barrel	OMP function	NA	integral OM	MKRMLLLLVVLLYGIAGRLAA/Q	β-barrel: 8 strands
CF003_RS12300	PG_0326	CF001_RS18525	PGN_1636		Predicted porin	OMP function	NA	integral OM	MNKSLLSLACLILCGMPAIA/Q	β-barrel
CF003_RS12425	PG_0355	CF001_RS18385	PGN_1606		Predicted OM β-barrel-containing protein	OMP function	NA	integral OM	MIIRCLIRRPRTVLFGLIFVVGLFSAMA/Q	β-barrel
CF003_RS12500	PG_0373	CF001_RS18315	PGN_1591		Predicted OM β-barrel-containing protein	OMP function	NA	integral OM	MKHLFKSTLVLLCALSFSGTYTFA/Q	β-barrel
CF003_RS12845	PG_0448	CF001_RS17925	PGN_1514		FadL-like OM β-barrel protein	OMP function	NA	integral OM	MYKDYKGLYASLRWYALIIGLLFAADGIQA/Q	β-barrel-14 strands
CF003_RS12975	PG_0479	CF001_RS17805	PGN_1491		Predicted OM β-barrel-containing protein	OMP function	NA	integral OM	MKKVLSLLMVLGAIMYCHDA/Q	β-barrel
CF003_RS14405	PG_0788	CF001_RS14140	PGN_0811		Predicted TDR-like protein	OMP function	NA	integral OM	MSAISKKSALSLFFLSLFLLGMLPLAG/Q	β-barrel
CF003_RS16750	PG_0987	CF001_RS14995	PGN_0968		Putative OM associated protein	OMP function	NA	integral OM	MKAKMIVALIVAICMLSPVADA/Q
CF003_RS16665	PG_1006	CF001_RS17065	PGN_1347		TonB-dependent receptor	OMP function	NA	integral OM	MKRIVLSSFLFVLSILSLMA/Q	β-barrel, TDR
CF003_RS16605	PG_1022	CF001_RS17005	PGN_1334		β-barrel protein	OMP function	NA	integral OM	MKTIVRYSRLPVALFFCLLGAVHLSVEA/Q	β-barrel
CF003_RS16200	PG_1102	no equivalent	no equivalent		C-terminal β-barrel protein	OMP function	NA	integral OM	MPHHLLSLTSLLRCRLHHFFLYIIIIVSAGYSATA/Q	β-barrel
CF003_RS15855	PG_1178	CF001_RS14875	PGN_0948		Predicted porin	OMP function	NA	integral OM	MEVKKNTVVLRLLIWFVAILLFHSSRLWG/Q	β-barrel
CF003_RS15305	PG_1304	CF001_RS15635	PGN_1093		Predicted OM β-barrel-containing protein	OMP function	NA	integral OM	MKIRYLLSIFLFCCFMGATGAMA/T	β-barrel
CF003_RS14910	PG_1382	CF001_RS14380	PGN_0859		Predicted porin	OMP function	NA	integral OM	MKVKHLLAASLMMLGTGNICA/Q	β-barrel
CF003_RS17755	PG_1493	CF001_RS14265	PGN_0836		TonB-dependent receptor	OMP function	NA	integral OM	MHIFGYVARNVLFVLFGLIFGYEVSYA/Q	β-barrel, TDR
CF003_RS18485	PG_1652	CF001_RS12385	PGN_0463		Predicted TDR-like protein, P64	OMP function	NA	integral OM	MNSIMYQLYTAVIMLSVSSVCG/Q	β-barrel
CF003_RS18660	PG_1684	CF001_RS12190	PGN_0426		Predicted 8-stranded OM β-barrel	OMP function	NA	integral OM	MKKVIFSLAIILAGIFSMNA/Q	β-barrel: 8 strands
CF003_RS18665	PG_1685	no equivalent	no equivalent		Predicted OM β-barrel-containing protein	OMP function	NA	integral OM	MKLLLYLLLVLSTLSPMYS/Q	β-barrel
CF003_RS18805	PG_1715	CF001_RS12055	PGN_0400		TonB-dependent receptor	OMP function	NA	integral OM	MRSIYQLLLSILLASLGFVGLEA/Q	β-barrel, TDR
CF003_RS19310	PG_1823	CF001_RS19075	PGN_1744		Predicted 8-stranded OM β-barrel, P20	OMP function	NA	integral OM	MKKMILAATMLLATIGFANA/Q	β-barrel: 8 strands
CF003_RS19635	PG_1895	CF001_RS19455	PGN_1826		hypothetical protein	OMP function	NA	integral OM	MKKMFLFLLLSAMFVPVSDS/Q
CF003_RS20055	PG_1978	no equivalent	no equivalent		hypothetical protein, potencial to be OM OM_β-barrel domain-containing protein 1	OMP function	NA	integral OM	MKRTLVFLFLAAVLALRAEA/Q	β-barrel
CF003_RS20680	PG_2106	CF001_RS10785	PGN_0156		Predicted 8-stranded OM β-barrel, P22	OMP function	NA	integral OM	MKMKKMILIATMILAAVGALSA/Q	β-barrel: 8 strands
CF003_RS20710	PG_2112	CF001_RS10815	PGN_0162		Predicted OM β-barrel-containing protein	OMP function	NA	integral OM	MKKTTLTGSICALLLFLGLSANA/Q	β-barrel
CF003_RS21015	PG_2174	CF001_RS10615	PGN_0121		Predicted OM β-barrel-containing protein	OMP function	NA	integral OM	MIRKLILLLALMPVASVAFA/V	β-barrel
CF003_RS12460	PG_0362	CF001_RS18350	PGN_1599		Predicted OM β-barrel-containing protein	OMP function	NA	integral OM	MLMAGSIRRIVCAVVSLWFAVIPVLA/Q	β-barrel	yes
CF003_RS18480	PG_1651	CF001_RS12390	PGN_0464		OM associated TPR domain protein	OMP function	NA	OM associated	MKKLILSALVLGGAMTFTA/Q
CF003_RS13975	PG_0694	CF001_RS13710	PGN_0728	OmpA	outer membrane protein 40	OMP function	OM biogenesis	integral OM	MKAKSLLLALAGLACTFSATA/Q	β-barrel: OmpA
CF003_RS11675	PG_0191	CF001_RS11530	PGN_0299	BamA	β-barrel assembly protein, BamA	OMP function/biogenesis	OM biogenesis/beta barrells assembly	integral OM	MYKKIIAVAALFCASIGILKG/Q	β-barrel	yes
CF003_RS13980	PG_0695	CF001_RS13715	PGN_0729	Omp41	outer membrane protein 40	OMP function/biogenesis	OM biogenesis	integral OM	MKVKYLMLTLVGAIALNASA/Q	β-barrel: OMA
CF003_RS18430	PG_1635	CF001_RS12500	PGN_0486		hypothetical protein, lolA mofiff	OMP function/biogenesis	OM biogenesis/OM lipoprotein sorting	PP	MKTSLHRIRMFRILFLLLFIPATGLA/Q
CF003_RS18385	PG_1625	CF001_RS12445	PGN_0476		Tyr-rich OM associated protein with disulfide bond isomerase domain	OMP function/chaperone	NA/chaperone	OM associated	MVMKLIKRSLLLLGAVLLITLPAYS/Q
CF003_RS12700	PG_0415	CF001_RS18115	PGN_1552	SurA	peptidylprolyl isomerase	OMP function/chaperone	OM biogenesis/chaperone	PP	MKKNGMRICIIMSLLYWALPSMG/Q		yes
CF003_RS13525	PG_0593	CF001_RS13245	PGN_0637	HtrA	DegP/HtrA protease/chaperone	OMP function/chaperone	OM biogenesis/chaperone	PP	MNKVWKYVTGAFGIAAVSAVA/S
CF003_RS11680	PG_0192	CF001_RS11535	PGN_0300	Omp17	OmpH family outer membrane protein, OmpH1	OMP function/efflux	Efflux	integral OM	MKRFLILIGFALAVAFSGFSQK/F	TM	yes
CF003_RS11060	PG_0063	CF001_RS20390	PGN_2012		Outer membrane efflux protein	OMP function/efflux	Efflux	integral OM	MKAIFISILAFLVTAPVWA/Q	α/β barrel
CF003_RS11200	PG_0094	CF001_RS20530	PGN_2041		Outer membrane efflux protein, bacteriocin exporter family	OMP function/efflux	Efflux	integral OM	MKRLIIAGVLACALWPVYG/Q	α/β barrel
CF003_RS11685	PG_0193	CF001_RS11540	PGN_0301		OmpH family outer membrane protein, OmpH2	OMP function/efflux	Efflux	integral OM	MKKFFLMLLMALPLSLLA/Q	β-barrel?
CF003_RS12095	PG_0285	CF001_RS18055	PGN_1539		Outer membrane efflux protein	OMP function/efflux	Efflux	integral OM	MKKKSLFLLSLCFASLGPTPWSEVSA/Q	α/β barrel
CF003_RS13265	PG_0538	CF001_RS17495	PGN_1432		Outer membrane efflux protein	OMP function/efflux	Efflux	integral OM	MNRFSNHWPCILVGFVLWFVSASRTVA/Q	α/β barrel
CF003_RS13905	PG_0679	CF001_RS13645	PGN_0715		Outer membrane efflux protein	OMP function/efflux	Efflux	integral OM	MRFQHYLICTAAVAALAANPLTG/Q	α/β barrel
CF003_RS18560	PG_1667	CF001_RS12280	PGN_0444		Outer membrane efflux protein, P49	OMP function/efflux	Efflux	integral OM	MKRTILLTALTVLSSLSLLRA/Q	α/β barrel
CF003_RS20790	PG_2130	CF001_RS10895	PGN_0178	FimX	Predicted 8-stranded OM β-barrel, Fim-related	OMP function/fimbria	NA/fimbria	integral OM	MKRKTRLLIIGIILFAGLIPTLRA/Q	β-barrel: 8 strands
CF003_RS16990	PG_0937	CF001_RS15215	PGN_1010		Predicted 12-stranded OM β-barrel, P26	OMP function/nutrient acqusition	Nutrient Acquisition	integral OM	MKKAILSGAALLLGLCANA/Q	β-barrel: 12 strands	yes
CF003_RS11645	PG_0185	CF001_RS11500	PGN_0293	RagA	TonB-dependent receptor RagA	OMP function/nutrient acqusition	Nutrient Acquisition	integral OM	MKRMTLFFLCLLTSIGWAMA/Q	β-barrel, TDR
CF003_RS12670	PG_0409	CF001_RS18140	PGN_1557		Predicted 8-stranded OM β-barrel	OMP function/nutrient acqusition	Nutrient Acquisition	integral OM	MRKKNLLLGVLALLFALPAIA/Q	β-barrel: 8 strands
CF003_RS12810	PG_0441	CF001_RS17960	PGN_1520		TonB-dependent receptor	OMP function/nutrient acqusition	Nutrient Acquisition	integral OM	MMNRAVTSILAYLWLCVAGLLPVVA/Q	β-barrel, TDR
CF003_RS13855	PG_0668	CF001_RS13595	PGN_0704	IhtA	TonB-dependent receptor IhtA	OMP function/nutrient acqusition	Nutrient Acquisition	integral OM	MRTKTIFFAIISFIALLSSSLSA/Q	β-barrel, TDR
CF003_RS14030	PG_0707	CF001_RS13765	PGN_0741		TonB-dependent receptor P92	OMP function/nutrient acqusition	Nutrient Acquisition	integral OM	MIGKKIFFILLALIAFSGLNA/A	β-barrel, TDR
CF003_RS16610	PG_1020	CF001_RS17010	PGN_1335		TonB-dependent receptor	OMP function/nutrient acqusition	Nutrient Acquisition	integral OM	MKKNGLSYIPVLRALLICTLLLLAYGASA/Q	β-barrel, TDR
CF003_RS14745	PG_1414	CF001_RS14550	PGN_0890		TonB-dependent receptor P93	OMP function/nutrient acqusition	Nutrient Acquisition	integral OM	MLCLMRKRILQLFLTALLLALGSSLAIA/Q	β-barrel, TDR
CF003_RS18045	PG_1552	CF001_RS12820	PGN_0557	HmuR	TonB-dependent receptor HmuR	OMP function/nutrient acqusition	Nutrient Acquisition	integral OM	MKSVVTKQALIGLLFFSISIYSHA/ANPAAQ	β-barrel, TDR
CF003_RS18390	PG_1626	CF001_RS12450	PGN_0477		FadL-like OM β-barrel protein, P58	OMP function/nutrient acqusition	Nutrient Acquisition	integral OM	MKKISAYVIGAALSVASGVPSVYA/Q	β-barrel-14 strands
CF003_RS19145	PG_1786	CF001_RS10545	PGN_0109		Predicted 12-stranded OM β-barrel, P30	OMP function/nutrient acqusition	Nutrient Acquisition	integral OM	MKRLIVFLAMGGLLFTLANA/Q	β-barrel: 12 strands		yes
CF003_RS19655	PG_1899	CF001_RS19475	PGN_1830		TonB-dependent receptor	OMP function/nutrient acqusition	Nutrient Acquisition	integral OM	MKKLHMIAALAVLPFCLTA/Q	β-barrel, TDR
CF003_RS20190	PG_2008	CF001_RS20100	PGN_1953		TonB-dependent receptor P90	OMP function/nutrient acqusition	Nutrient Acquisition	integral OM	MKQLNIISFIIAFLFLGTSASA/Q	β-barrel, TDR
CF003_RS20355	PG_2041	CF001_RS20260	PGN_1987		Predicted 8-stranded OM β-barrel	OMP function/nutrient acqusition	Nutrient Acquisition	integral OM	MKRIFTVALVLLASVTMAIG/Q	β-barrel: 8 strands
CF003_RS20880	PG_2149	CF001_RS10985	PGN_0197		Predicted 8-stranded OM β-barrel	OMP function/nutrient acqusition	Nutrient Acquisition	integral OM	MIRRIGISLFVFLCLINSATA/Q	β-barrel: 8 strands
CF003_RS20970	PG_2168	CF001_RS10645	PGN_0129		Predicted 8-stranded OM β-barrel, FimX-related	OMP function/nutrient acqusition	Nutrient Acquisition	integral OM	MKKNLIFMLFLSGLLGVSA/Q	β-barrel: 8 strands
CF003_RS21285	PG_2226	CF001_RS20810	PGN_2090		TonB-dependent receptor	OMP function/nutrient acqusition	Nutrient Acquisition	integral OM	MKRLISRTLIWFLLILCIPISLAA/Q	β-barrel, TDR
CF003_RS14375	PG_0782	CF001_RS14110	PGN_0806		MotA/TolQ/ExbB proton channel family protein	OMP function/nutrient acqusition	Nutrient Acquisition	OM	MKKLFATIACVAFMSVGFMTQAFA/Q	TM	yes
CF003_RS20795	PG_2131	CF001_RS10900	PGN_0179	PgmA	Type V pilin-associated protein, PgmA	pilin	NA	OM associated	MKQSRYIILSFLFGMSTLAVTG/Q
CF003_RS20965	PG_2167	CF001_RS10640	PGN_0128		Type V pilin-associated protein, P51	pilin	NA	OM associated	MKRIQLTLIALFAAVAGLVA/Q
CF003_RS17665	PG_1475	CF001_RS10410	PGN_0059	TraN	conjugative transposon protein TraN	T4SS	T4SS component	PP	MKKWTLSAVLLTTIGATALA/Q
CF003_RS17660	PG_1474	CF001_RS10415	PGN_0058	TraO	conjugative transposon protein TraO	T4SS/pilin	T4SS component/ T4SS cargo	EC/OM associated	MKKCLFLLVCVVVMATPLYA/Q	pilin
CF003_RS17690	PG_1480	CF001_RS10385	PGN_0064	TraI	conjugative transposon protein TraI	T4SS/pilin	T4SS component/ T4SS cargo	EC/OM associated	MKNKILILGMVLAVCCGSVHA/Q	pilin
CF003_RS17705	PG_1483	CF001_RS10370	PGN_0067	TraE	conjugative transposon protein TraE	T4SS/pilin	T4SS component/ T4SS cargo	EC/OM associated	MKTRKTMCIALLLTTLATGAFA/Q	pilin
CF003_RS20910	PG_2155	CF001_RS11015	PGN_0200		TraB/GumN family protein	T4SS/cell responce & regulation	T4SS related/signalling	IM	MKKTRQTILFWFFLLVGSCVFA/Q
CF003_RS12400	PG_0350	CF001_RS18405	PGN_1611	inlJ	internalin-related protein, T9SS cargo	T9SS	T9SS cargo	EC/OM associated	MKRKPLFSALVILSGFFGSVHPASA/Q	T9SS cargo
CF003_RS12675	PG_0410	no equivalent	no equivalent		Gingipain family protein, T9SS cargo	T9SS	T9SS cargo	EC/OM associated	MRKILSFLMMCSLHLGLQS/Q	T9SS cargo
CF003_RS12680	PG_0411	CF001_RS18135	PGN_1556		hemagglutinin, putative, T9SS cargo	T9SS	T9SS cargo	EC/OM associated	MAIMKSIVFRAFLTILLSWAAITNPTA/Q	T9SS cargo
CF003_RS13050	PG_0495	CF001_RS17730	PGN_1476		T9SS cargo protein	T9SS	T9SS cargo	EC/OM associated	MRKIIMKLFLASVAFLCAWIWSANA/Q	T9SS cargo
CF003_RS13595	PG_0611	CF001_RS13320	PGN_0654		T9SS cargo protein	T9SS	T9SS cargo	EC/OM associated	MKTNIKMRKTIIFCLLLALFGCSWA/Q	T9SS cargo
CF003_RS13610	PG_0614	CF001_RS13335	PGN_0657		T9SS cargo protein	T9SS	T9SS cargo	EC/OM associated	MKQTILGIQLSQWTKCFLSFFLIAGCTGALSG/Q	T9SS cargo
CF003_RS13620	PG_0616	CF001_RS13345	PGN_0659	HBP35	Hemin binding protein HBP35, T9SS cargo	T9SS	T9SS cargo	EC/OM associated	MKRLLLSAAILSSMALFNVNA/Q	T9SS cargo
CF003_RS13670	PG_0626	no equivalent	no equivalent		T9SS cargo protein	T9SS	T9SS cargo	EC/OM associated	MRKLLFVSVLGLCFSLIG/L : MRKLLFVSVLGLCFSLIGLTQE/T	T9SS cargo
CF003_RS13805	PG_0654	CF001_RS13535	PGN_0693		T9SS cargo protein	T9SS	T9SS cargo	EC/OM associated	MKRLLPFLLLAGLVAVGNVSA/Q	T9SS cargo
CF003_RS16570	PG_1030	CF001_RS16945	PGN_1321		T9SS cargo protein	T9SS	T9SS cargo	EC/OM associated	MKTTVQQIILCLALMMSGVLGGNA/Q	T9SS cargo
CF003_RS16540	PG_1035	CF001_RS16990	PGN_1317		T9SS type B cargo protein	T9SS	T9SS cargo	EC/OM associated	MKGNNQLCTLLKLCLLSMLAFGTAKA/Q	T9SS cargo
CF003_RS14935	PG_1374	CF001_RS14360	PGN_0852		LPR repeat protein, T9SS cargo	T9SS	T9SS cargo	EC/OM associated	MKLSSKKILAIIALLTMGHAVQA/Q	T9SS cargo
CF003_RS14700	PG_1424	CF001_RS14590	PGN_0898	PPD	peptidylarginine deiminase PPAD	T9SS	T9SS cargo	EC/OM associated	MKKLLQAKALILALGLFQLPAIA/Q	T9SS cargo
CF003_RS19190	PG_1795	CF001_RS19200	PGN_1770		T9SS cargo protein P27	T9SS	T9SS cargo	EC/OM associated	MKKALLIGAALLGAVSFASA/Q	T9SS cargo
CF003_RS19200	PG_1798	CF001_RS19190	PGN_1767		T9SS cargo protein	T9SS	T9SS cargo	EC/OM associated	MKKTTIISLIVFGAFFAAVG/Q	T9SS cargo
CF003_RS19370	PG_1837	CF001_RS19015	PGN_1733	HagA	hemagglutinin protein HagA	T9SS	T9SS cargo	EC/OM associated	MRKLNSLFSLAVLLSLLCWG/Q	T9SS cargo
CF003_RS20020	PG_1969	no equivalent	no equivalent		T9SS cargo protein	T9SS	T9SS cargo	EC/OM associated	MKMKNQRFLMLLASILVFGSMAFA/Q	T9SS cargo
CF003_RS20655	PG_2100	no equivalent	no equivalent	TapC	T9SS cargo protein	T9SS	T9SS cargo	EC/OM associated	MPRIMLKIALRLLLATFAIVLFSPLAKA/Q	T9SS cargo
CF003_RS20665	PG_2102	CF001_RS10770	PGN_0152	TapA	T9SS cargo protein	T9SS	T9SS cargo	EC/OM associated	MKTKVLRKFVVAAFAVATLCPLAQA/Q	T9SS cargo		yes
CF003_RS21135	PG_2198	CF001_RS20660	PGN_2065		T9SS cargo protein, putative Lys- and Rgp-gingipain domain protein	T9SS	T9SS cargo	EC/OM associated	MKQNYFKRVCSLLWLVLPMLIMLEVAA/Q	T9SS cargo
CF003_RS21230	PG_2216	CF001_RS20755	PGN_2080		T9SS cargo protein with Pectin lyase fold	T9SS	T9SS cargo	EC/OM associated	MKRSRLLGRIVVLSLCVATIPASAVS/Q	T9SS cargo
CF003_RS12120	PG_0290	CF001_RS18735	PGN_1674	PorM	gliding motility protein GldM, porM	T9SS	T9SS component	IM associated	MAVGSNGNANRQKMINLMYLVFIAMMALNVSS/E
CF003_RS19420	PG_1850	CF001_RS19255	PGN_1783	PorD	DUF4835 family protein	T9SS	T9SS component	PP	MRRRLWWGLWICLFFYTASA/V
CF003_RS20620	PG_2092	CF001_RS10730	PGN_0144	Plug	DUF5103 domain-containing protein	T9SS	T9SS component	PP	MKQFSFRLSHFFLFLSFLWSVPSVG/Q
CF003_RS12125	PG_0291	CF001_RS18730	PGN_1673	PorN	T9SS protein PorN	T9SS	T9SS component	PP/ OM associated	MFMKVFKAVIGAILAATVSISSVA/Q
CF003_RS10890	PG_0026	CF001_RS10100	PGN_0022	porU	T9SS protein PorU	T9SS	T9SS component/T9SS cargo	EC/OM associated	MKRILPIVAFLSLFLALALPAKA/Q	T9SS cargo
CF003_RS18275	PG_1604	CF001_RS12595	PGN_0509	PorZ	T9SS protein PorZ	T9SS	T9SS component/T9SS cargo	EC/OM associated	MCKIRFSLLQALVVCLLFTSFSLQA/Q	T9SS cargo
CF003_RS11875	PG_0232	CF001_RS11730	PGN_0335	Cpg70	zinc carboxypeptidase CPG70	T9SS/catabolism peptide	T9SS cargo	EC/OM associated	MKKKNFLLLGIFVALLTFIGSMQA/Q	T9SS cargo
CF003_RS13095	PG_0506	CF001_RS17685	PGN_1466	RgpB	arginine-specific gingipain RgpB	T9SS/catabolism peptide	T9SS cargo	EC/OM associated	MKKNFSRIVSIVAFSSLLGGMAFA/Q	T9SS cargo
CF003_RS13340	PG_0553	CF001_RS17410	PGN_1416	PepK	serine endopeptidase PepK, T9SS cargo	T9SS/catabolism peptide	T9SS cargo	EC/OM associated	MNKFYKSLLQSGLAAFVSMATALTASA/Q	T9SS cargo
CF003_RS14695	PG_1427	no equivalent	no equivalent		periodontain, Cysteine proteinase PrtT-related, T9SS cargo	T9SS/catabolism peptide	T9SS cargo	EC/OM associated	MKKSFLLAIVMLFGIAMQGHS/A	T9SS cargo
CF003_RS18030	PG_1548	CF001_RS12835	PGN_0561	PrtT	Cysteine proteinase PrtT, T9SS cargo	T9SS/catabolism peptide	T9SS cargo	EC/OM associated	MKRIFYTLGLLLLCLPMLQA/G	T9SS cargo
CF003_RS19390	PG_1844	CF001_RS18995	PGN_1728	Kgp	lysine-specific gingipain Kgp	T9SS/catabolism peptide	T9SS cargo	EC/OM associated	MRKLLLLIAASLLGVGLYA/Q	T9SS cargo
CF003_RS20280	PG_2024	CF001_RS11510	PGN_0295	RgpA	arginine-specific gingipain RgpA	T9SS/catabolism peptide	T9SS cargo	EC/OM associated	MKNLNKFVSIALCSSLLGGMAFA/Q	T9SS cargo
CF003_RS11665	PG_0189	CF001_RS11520	PGN_0297	PorG	T9SS protein PorG	T9SS/OMP function	T9SS component	integral OM	MKTISKNHAARICAAIALFAVCNGRIAA/Q	β-barrel: 8 strands	yes
CF003_RS10895	PG_0027	CF001_RS10105	PGN_0023	PorV	T9SS protein PorV	T9SS/OMP function	T9SS component	integral OM	MIIKKMLKNKLAPLAILFLFAPKAMKA/Q	β-barrel-14 strands
CF003_RS12105	PG_0287	CF001_RS18750	PGN_1677	PorP	T9SS protein PorP	T9SS/OMP function	T9SS component	integral OM	MHKSFRSLILLLLLTVAGGEDIFA/Q	β-barrel-14 strands
CF003_RS13245	PG_0534	CF001_RS17525	PGN_1437	PorF	T9SS protein PorF	T9SS/OMP function	T9SS component	integral OM	MKEAIPRKNKYIKLNGIYRLSFILLCCLLCSQAAMA/Q	β-barrel, TDR
CF003_RS13565	PG_0602	CF001_RS13290	PGN_0645	PorQ	T9SS protein PorQ	T9SS/OMP function	T9SS component	integral OM	MIRKHFGIILGFLSLVFSAGA/Q	β-barrel-14 strands
CF003_RS14235	PG_0751	CF001_RS13970	PGN_0778	PorT	T9SS protein PorT	T9SS/OMP function	T9SS component	integral OM	MQFLYNSRFSLRVALFCLICAWAGRTLSA/Q	β-barrel: 8 strands
CF003_RS14520	PG_0809	CF001_RS14245	PGN_0832	Sov	T9SS protein Sov	T9SS/OMP function	T9SS component	integral OM	MEKKNKPIRLLAALLPIIAGLVLVTWRPASG/S	β-barrel
CF003_RS11625	PG_0182	CF001_RS11495	PGN_0291	Mfa5	minor pilin-associated protein, Mfa5	T9SS/pilin	T9SS cargo	EC/OM associated	MMKRYTIILAVFLLFCTVFTFQIKA/R	T9SS cargo, pilin		yes
CF003_RS21005	PG_2172	CF001_RS10625	PGN_0123	porA	T9SS component/regulation	T9SS/cell responce & regulation	T9SS component/signallimng	PP	MRKIFISIALLAGFIAALNA/Q	T9SS cargo
